# Supplementary material for: Work orientations and turnover
Source: J Popul Econ. 2026 Jun 6;39(3):33. doi: 10.1007/s00148-026-01176-w (PMC13242402; doi:10.1007/s00148-026-01176-w)
Supplement: Supplementary file 2 — Supplementary Material (ZIP 172 KB) [file 148_2026_1176_MOESM2_ESM.zip]

Archive with 62 entries (52 files):
- replication_package/
- __MACOSX/._replication_package
- replication_package/.DS_Store
- __MACOSX/replication_package/._.DS_Store
- replication_package/code/
- __MACOSX/replication_package/._code
- replication_package/README_WORK_ORIENTATIONS_TURNOVER.txt
- __MACOSX/replication_package/._README_WORK_ORIENTATIONS_TURNOVER.txt
- replication_package/results/
- __MACOSX/replication_package/._results
- replication_package/logs/
- __MACOSX/replication_package/._logs
- replication_package/data/
- __MACOSX/replication_package/._data
- replication_package/code/02_cleaning_olderworkers.do
- __MACOSX/replication_package/code/._02_cleaning_olderworkers.do
- replication_package/code/05_selection_analysis.do
- __MACOSX/replication_package/code/._05_selection_analysis.do
- replication_package/code/04_analysis_appendixCandD.do
- __MACOSX/replication_package/code/._04_analysis_appendixCandD.do
- replication_package/code/00_config.do
- __MACOSX/replication_package/code/._00_config.do
- replication_package/code/Archetype code in R.R
- __MACOSX/replication_package/code/._Archetype code in R.R
- replication_package/code/03_analysis_main.do
- __MACOSX/replication_package/code/._03_analysis_main.do
- replication_package/code/01_cleaning.do
- __MACOSX/replication_package/code/._01_cleaning.do
- replication_package/code/000_master.do
- __MACOSX/replication_package/code/._000_master.do
- replication_package/results/tables/
- __MACOSX/replication_package/results/._tables
- replication_package/results/.DS_Store
- __MACOSX/replication_package/results/._.DS_Store
- replication_package/results/replication_archetype_results/
- __MACOSX/replication_package/results/._replication_archetype_results
- replication_package/results/figures/
- __MACOSX/replication_package/results/._figures
- replication_package/logs/.DS_Store
- __MACOSX/replication_package/logs/._.DS_Store
- replication_package/data/.DS_Store
- __MACOSX/replication_package/data/._.DS_Store
- replication_package/data/clean/
- __MACOSX/replication_package/data/._clean
- replication_package/data/raw/
- __MACOSX/replication_package/data/._raw
- replication_package/results/tables/.DS_Store
- __MACOSX/replication_package/results/tables/._.DS_Store
- replication_package/results/tables/~$TableC6.xlsx
- __MACOSX/replication_package/results/tables/._~$TableC6.xlsx
- replication_package/results/replication_archetype_results/REPLICATION_Archetype_data.dta
- __MACOSX/replication_package/results/replication_archetype_results/._REPLICATION_Archetype_data.dta
- replication_package/results/figures/.DS_Store
- __MACOSX/replication_package/results/figures/._.DS_Store
- replication_package/data/clean/.DS_Store
- __MACOSX/replication_package/data/clean/._.DS_Store
- replication_package/data/raw/.DS_Store
- __MACOSX/replication_package/data/raw/._.DS_Store
- replication_package/data/raw/AT3_dimensions.dta
- __MACOSX/replication_package/data/raw/._AT3_dimensions.dta
- replication_package/data/raw/Parameters_AT3_parameters.xlsx
- __MACOSX/replication_package/data/raw/._Parameters_AT3_parameters.xlsx
