# Supplementary material for: Work orientations and turnover
Source: J Popul Econ. 2026 Jun 6;39(3):33. doi: 10.1007/s00148-026-01176-w (PMC13242402; doi:10.1007/s00148-026-01176-w)
Supplement: Supplementary file 2 — Supplementary Material (ZIP 172 KB) [file 148_2026_1176_MOESM2_ESM.zip › replication_package/README_WORK_ORIENTATIONS_TURNOVER.txt]

README: Replication Package
“Work Orientations and Turnover”
Journal of Population Economics
Authors: Milena Nikolova & Juliette de Wit
Date: May 2026


------------------------------------------------------------
1. OVERVIEW
------------------------------------------------------------

This replication package reproduces all results in the paper "Work Orientations and Turnover" (Journal of Population Economics), including:

Main analysis and appendix tables
Main text and appendix figures
Selection analyses
Work-orientation factor analyses
Archetypal-analysis results

All data construction and statistical analyses are conducted in Stata.
Archetypal analysis is conducted in R.

Pre-computed archetypal-analysis outputs are included in the replication package. 
R code is provided to reproduce the archetypal analysis. 


------------------------------------------------------------
2. DATA AVAILABILITY: LISS
------------------------------------------------------------

This project uses survey data from the LISS Panel
(Longitudinal Internet Studies for the Social Sciences).

All datasets are publicly available for academic use and can be requested free of charge via:

https://liss.statements.centerdata.nl/


2.1 Datasets used 

Quiet Quitting survey:

L_QuietQuitting_1.dta

Work and Schooling modules:

cw22o_EN_1.0p.dta
cw23p_EN_1.0p.dta
cw24q_EN_1.0p.dta
cw25r_EN_1.0p.dta

Personality module:

cp22n_EN_1.0p.dta


note: Interested users need to request the file "selectedsample.dta" from the authors or from CenterData. This is the gross selection sample from the LISS. 


------------------------------------------------------------
3. ADDITIONAL DATA (PROVIDED IN PACKAGE)
------------------------------------------------------------

The following files are included in the replication package:

Pre-computed archetypal-analysis outputs:

AT3_dimensions.dta
Parameters_AT3_parameters.xlsx

These outputs are included because the archetypal analysis is computationally intensive and depends on R packages that may vary across systems.

------------------------------------------------------------
4. ARCHETYPAL ANALYSIS
------------------------------------------------------------

The archetypal analysis used in the paper is provided in two ways:

1. Pre-computed archetypal-analysis outputs included in the replication package
2. Fully reproducible R code

The R script can be found in:

/code/Archetype code in R.R

Users can either:

Use the provided archetypal-analysis outputs (recommended for quick replication), or
Recompute archetypes using the R code. 


------------------------------------------------------------
5. FOLDER STRUCTURE
------------------------------------------------------------

The replication package assumes the following structure:

replication_package/
│
├── code/
│
├── data/
│   ├── raw/
│   └── clean/
│
├── logs/
│
└── results/
    ├── tables/
    ├── figures/
    └── replication_archetype_results/


Put the raw LISS datasets in:

/data/raw/

Intermediate cleaned datasets will automatically be written to:

/data/clean/

All tables and figures will automatically be written to:

/results/tables/
/results/figures/

Archetypal-analysis outputs are written to:

/results/replication_archetype_results/


------------------------------------------------------------
6. RUNNING THE REPLICATION 
------------------------------------------------------------

6.1 Main replication file

Run the master do-file in Stata with adjusted path to replication folder:

do 000_master.do

This will:

1. Load configuration settings
2. Install required Stata packages
3. Construct cleaned datasets
4. Run the main analyses
5. Run appendix analyses
6. Run selection analyses


6.2 Do-files included

000_master.do
Main replication file that runs the entire pipeline

00_config.do
Defines project folders and paths

01_cleaning.do
Constructs the main cleaned dataset used in the paper

02_cleaning_olderworkers.do
Constructs the cleaned dataset including older workers

03_analysis_main.do
Runs the main analyses and produces the main tables and figures

04_analysis_appendixCandD.do
Runs appendix analyses and robustness checks

05_selection_analysis.do
Runs sample-selection analyses

------------------------------------------------------------
7. SOFTWARE REQUIREMENTS
------------------------------------------------------------

Stata (recommended version: 17 or higher)
R (for archetypal analysis)

Required Stata packages
(installed automatically within the code):

outreg2
estout
grc1leg2
blindschemes
triplot
ternary
palettes
colrspace
schemepack
shapley2


------------------------------------------------------------
8. NOTES AND PATHS
------------------------------------------------------------

All paths are relative and controlled from the master do-file.

Users only need to set the project root once in:

000_master.do

All intermediate datasets are generated automatically.

Expected runtime:
approximately 10–20 minutes depending on system.


------------------------------------------------------------
9. CONTACT
------------------------------------------------------------

Milena Nikolova
m.i.nikolova@rug.nl

Juliette de Wit
juliette.de.wit@rug.nl
