# Supplementary material for: Work orientations and turnover
Source: J Popul Econ. 2026 Jun 6;39(3):33. doi: 10.1007/s00148-026-01176-w (PMC13242402; doi:10.1007/s00148-026-01176-w)
Supplement: Supplementary file 2 — Supplementary Material (ZIP 172 KB) [file 148_2026_1176_MOESM2_ESM.zip › replication_package/code/02_cleaning_olderworkers.do]

******************************************************************************************************************************************************************
** Purpose:  STREAMLINED VERSION (Only Essential Variables) for Work Orientations and Turnover Appendix C
** Author: Milena Nikolova and Juliette de Wit
** Date: 05-05-2026

** Inputs:
**   - Quiet Quitting survey data: L_QuietQuitting_1.dta
**   - Work and Schooling Data 2022-2025: cw22o-cw25r_EN_1.0p.dta
**   - Personality Traits Data 2022: cp22n_EN_1.0p.dta
** Output:
**   - Cleaned dataset with older workers: QQ_clean_witholder.dta
** 
**
******************************************************************************************************************************************************************


clear all
set seed 123 


****************************************************
** 1. LOAD AND MERGE DATA
****************************************************

use "${RAW_DATA}/L_QuietQuitting_1.dta", clear
rename _all, lower
sort nomem_encr

** Merge only needed datasets
local datasets "cw22o_EN_1.0p cw23p_EN_1.0p cw24q_EN_1.0p cw25r_EN_1.0p cp22n_EN_1.0p"

foreach dataset of local datasets {
    merge 1:1 nomem_encr using "${RAW_DATA}/`dataset'.dta"
    drop if _merge == 2
    drop _merge
}

rename _all, lower


****************************************************
** 2. VALUE LABELS
****************************************************

label define gender 0 "female" 1 "male", replace
label define yesno 0 "no" 1 "yes", replace
label define marital 0 "not married" 1 "married", replace
label define workstat 0 "self-employed" 1 "employed", replace
label define job_status 0 "No Change" 1 "Switched Jobs" 2 "Quit Job", replace
label define agree 1 "strongly disagree" 2 "disagree" 3 "neither" 4 "agree" 5 "strongly agree", replace

label define quitreason_lbl -9 "I don't know" ///
    1 "Organization will close" 2 "Declared redundant" 3 "Retirement age" ///
    4 "Contract expires" 5 "Early retirement" ///
    6 "Leave for another employer" 7 "Become self-employed" ///
    8 "Care for family" 9 "Education" 10 "Business not worthwhile" ///
    11 "Other" 12 "Health", replace

label define prof2_labels ///
    1 "Higher academic/independent" 2 "Higher supervisory" ///
    3 "Intermediate academic/independent" 4 "Intermediate supervisory" ///
    5 "Other intermediate" 6 "Skilled manual" ///
    7 "Semi-skilled manual" 8 "Unskilled manual" 10 "Missing", replace


****************************************************
** 3. DEMOGRAPHICS (USED IN REGRESSIONS)
****************************************************

// Age
gen age = leeftijd
label var age "Age"


// Gender
gen male = (geslacht == 1) if !missing(geslacht)
label var male "Male"
label values male gender


// Marital status
gen maritalstat = (burgstat == 1) if !missing(burgstat)
label var maritalstat "Married"
label values maritalstat yesno


// Children
gen children = (aantalki >= 1) if !missing(aantalki)
label var children "Has children"
label values children yesno


// Home ownership
gen owner = (woning == 1) if !missing(woning)
label var owner "Home owner"
label values owner yesno


// Education (college)
gen college = .
replace college = 0 if inlist(oplmet, 1, 2, 3, 4, 7)
replace college = 1 if inlist(oplmet, 5, 6)
gen college_m = cond(missing(college), 2, college)
label var college_m "College: 0=no, 1=yes, 2=missing"
label define college_lbl 0 "No college" 1 "College" 2 "Missing", replace
label values college_m college_lbl


// Residence urbanity (with missing category)
gen resurban = (sted <= 2) if !missing(sted)
gen resurban_m = cond(missing(resurban), 2, resurban)
label var resurban_m "Urban: 0=no, 1=yes, 2=missing"
label define urban_lbl 0 "Non-urban" 1 "Urban" 2 "Missing", replace
label values resurban_m urban_lbl

// Income tertiles (with missing category)
xtile incq = nettoink_f, nq(3)
gen incq_m = cond(missing(incq), 4, incq)
label var incq_m "Income tertile (4=missing)"
label define tertile_m_lbl 1 "Low" 2 "Middle" 3 "High" 4 "Missing", replace
label values incq_m tertile_m_lbl


**generate age groups
**https://www.beresfordresearch.com/age-range-by-generation/
gen byear=2023-age
* Generation Z
gen generation = 1 if byear >= 1997 & byear <= 2012
* Millennials
replace generation = 2 if byear >= 1981 & byear <= 1996
* Generation X
replace generation = 3 if byear >= 1965 & byear <= 1980
* Baby Boomers & Silent generation (there should be very few of those)
replace generation = 4 if (byear >= 1946 & byear <= 1964) | byear <1946

* Labels
label define generation_labels 1 "Gen Z (1997-2012)" 2 "Millennials (1981-1996)" 3 "Gen X (1965-1980)" 4 "Baby Boomers (1946-1964)" 5 "Silent Generation (before 1946)"
label values generation generation_labels
*check 
tab  age generation, m

**Combine genz and milenials
gen genzmil=0
replace genzmil=1 if generation==1 | generation==2


****************************************************
** 4. PERSONALITY TRAITS (BIG FIVE) - YEAR 22
****************************************************

// Reverse code items
local reverse cp22n025 cp22n035 cp22n045 cp22n055 cp22n065 ///
              cp22n051 cp22n031 cp22n041 cp22n021 cp22n027 ///
              cp22n037 cp22n047 cp22n057 cp22n023 cp22n033 ///
              cp22n043 cp22n048 cp22n053 cp22n058 cp22n063 ///
              cp22n068 cp22n029 cp22n039 cp22n049

foreach var of local reverse {
    recode `var' (1=5) (2=4) (3=3) (4=2) (5=1)
}

// Create traits
egen extraversion = rowtotal(cp22n020 cp22n030 cp22n040 cp22n050 cp22n060 ///
                             cp22n025 cp22n035 cp22n045 cp22n055 cp22n065), missing

egen agreeableness = rowtotal(cp22n026 cp22n036 cp22n046 cp22n056 cp22n061 ///
                              cp22n066 cp22n051 cp22n031 cp22n041 cp22n021), missing

egen conscientiousness = rowtotal(cp22n022 cp22n032 cp22n042 cp22n052 cp22n062 ///
                                  cp22n067 cp22n027 cp22n037 cp22n047 cp22n057), missing

egen emstability = rowtotal(cp22n028 cp22n038 cp22n023 cp22n033 cp22n043 ///
                            cp22n048 cp22n053 cp22n058 cp22n063 cp22n068), missing

egen imagination = rowtotal(cp22n024 cp22n034 cp22n044 cp22n054 cp22n059 ///
                            cp22n064 cp22n069 cp22n029 cp22n039 cp22n049), missing


							
****************************************************
** 5. JOB CHARACTERISTICS
****************************************************

// Work status
rename belbezig workstatusmay2023
recode workstatusmay2023 (2/3=0) (1=1)
label var workstatusmay2023 "Employed"
label values workstatusmay2023 workstat

// Profession
rename cw23p404 profession
recode profession . = 10
gen profession2 = profession
recode profession2 (9=8)
label var profession2 "Profession (8 categories)"
label values profession2 prof2_labels


// Work hours (tertiles with missing)
rename cw23p127 workhrs
xtile workhrsq = workhrs, nq(3)
gen workhrsq_m = cond(missing(workhrsq), 4, workhrsq)
label var workhrsq_m "Work hours tertile (4=missing)"
label values workhrsq_m tertile_m_lbl


// Public sector (with missing)
rename cw23p122 public
recode public (2=0)
gen public_m = cond(missing(public), 3, cond(public==1, 2, 1))
label var public_m "Public sector: 1=no, 2=yes, 3=missing"


// Tenure (with categories and missing)
rename cw23p134 job_start_year_2023
gen tenure = 2023 - job_start_year_2023
gen tenure_m = .
replace tenure_m = 1 if inlist(tenure, 0, 1)
replace tenure_m = 2 if inrange(tenure, 2, 5)
replace tenure_m = 3 if tenure >= 6 & !missing(tenure)
replace tenure_m = 4 if missing(tenure)
label define tenure_m 1 "0-1 years" 2 "2-5 years" 3 "6+ years" 4 "Missing"
label values tenure_m tenure_m


** Job satisfaction
fre cw23p426 
rename cw23p426 jobsatagree


**Worksat
fre cw23p133
rename cw23p133 worksat 
recode worksat 999=.


// Pay satisfaction (for interactions)
rename cw23p128 paysat
recode paysat (999=.)
label var paysat "Pay satisfaction (0-10)"

gen paysatmed = 1 if paysat < 7
replace paysatmed = 2 if paysat >= 7
replace paysatmed = 3 if paysat == .


// Career advancement (for interactions)
rename cw23p434 advancement_raw
gen noadvance = inlist(advancement_raw, 3, 4) if !missing(advancement_raw)
label var noadvance "No career advancement"

****************************************************
** 6. QUIT INTENTIONS AND JOB SEARCH
****************************************************

// Quit intentions
rename q24 quitintent
label var quitintent "Quit intentions"


// Manual coding of quit reasons
replace q25 = 12 if inlist(nomem_encr, 811261, 814331, 832674, 834149, ///
    843890, 844498, 848748, 877169, 887083)
replace q25 = 6 if inlist(nomem_encr, 811361, 821943, 828521, 835617, ///
    835894, 843466, 844387, 847765, 849868, 853535, 853776, 855673, ///
    859667, 862457, 866412, 869701, 870562, 881527, 882465, 888717, ///
    819235, 886904, 895568, 855728, 875204, 800127, 868757, 846669, ///
    811621, 841699, 875107, 893865)
replace q25 = 4 if inlist(nomem_encr, 817344, 826629, 831326, 831631, ///
    847998, 848818, 859323, 859570, 875445, 890170, 899030)
replace q25 = 9 if inlist(nomem_encr, 830581, 839382)
replace q25 = 2 if inlist(nomem_encr, 833560, 829299, 883860, 881805)
replace q25 = 7 if nomem_encr == 837556
replace q25 = 1 if nomem_encr == 855584


// Promotions not quitting
replace quitintent = 1 if inlist(nomem_encr, 812661, 828230, 836231, ///
    846450, 860287, 873117, 881408, 887191, 892105)

rename q25 quitreason
label var quitreason "Quit reason"
label values quitreason quitreason_lbl


// Recode early retirement if young
replace quitreason = 11 if quitreason == 3 & age <= 60


// Binary quit intention
gen quityn = (inlist(quitintent, 4, 5)) if !missing(quitintent)
label var quityn "Plans to quit"
label values quityn yesno


// Job search steps (manual coding)
replace q26__4 = 1 if inlist(nomem_encr, 801412, 888882, 896163, 811383)
replace q26__9 = 0 if inlist(nomem_encr, 801412, 888882, 896163, 811383)
replace q26__2 = 1 if nomem_encr == 809569
replace q26__9 = 0 if nomem_encr == 809569
replace q26__10 = 1 if inlist(nomem_encr, 818505, 834594, 849868, 850037, 863343)
replace q26__9 = 0 if inlist(nomem_encr, 818505, 834594, 849868, 850037, 863343)
replace q26__6 = 1 if inlist(nomem_encr, 848818, 811621)
replace q26__9 = 0 if inlist(nomem_encr, 848818, 811621)
replace q26__7 = 1 if nomem_encr == 878867
replace q26__9 = 0 if nomem_encr == 878867


// Number of job search activities
egen numjobsearch = rowtotal(q26__1-q26__9)
replace numjobsearch = 0 if quitintent == 1
replace numjobsearch = 0 if quitintent == 2
replace numjobsearch = . if missing(quitintent)


// Binary job search
gen jobsearch = (numjobsearch >= 1) if !missing(quitintent)
label var jobsearch "Active job search"
label values jobsearch yesno


// Job loss and quit chance (from 2022 Work & Schooling)
rename cw22o598 jobloss_chance22
rename cw22o599 jobquit_chance22


// Recode -9 (don't know) and -8 (prefer not to say) to missing
recode jobloss_chance22 jobquit_chance22 (-9 -8 = .)
label var jobloss_chance22 "Chance of losing job (0-100)"
label var jobquit_chance22 "Chance of quitting job (0-100)"


****************************************************
** 7. JOB TRANSITIONS (THREE PERIODS)
****************************************************

* ===============================
* 0. PREP
* ===============================

rename cw23p611 isco_2023
rename cw24q611 isco_2024
rename cw25r611 isco_2025
rename cw22o134 job_start_year_2022
*rename cw23p134 job_start_year_2023 //already created earlier in this program
rename cw24q134 job_start_year_2024 
rename cw25r134 job_start_year_2025
rename cw23p001 employed_2023
rename cw24q001 employed_2024
rename cw25r001 employed_2025

recode isco_2023 isco_2024 isco_2025 (-9 = .)

gen isco_major_2023 = floor(isco_2023 / 1000)
gen isco_major_2024 = floor(isco_2024 / 1000)
gen isco_major_2025 = floor(isco_2025 / 1000)

* ===============================
* A. 2023→2024 TRANSITIONS
* ===============================

* Job quitters
gen job_quit = (employed_2023 == 1 & employed_2024 == 0) ///
    if !missing(employed_2023, employed_2024)
label var job_quit "Quit job (2023→2024)"

* Job switchers
gen job_switched = .

* Switched: Started current job in 2023 or 2024
replace job_switched = 1 if ///
    employed_2023 == 1 & employed_2024 == 1 & ///
    !missing(job_start_year_2024) & ///
    inlist(job_start_year_2024, 2023, 2024)

* Exclude those who already reported 2023 start in 2023 survey
replace job_switched = 0 if ///
    employed_2023 == 1 & employed_2024 == 1 & ///
    job_start_year_2023 == 2023 & job_start_year_2024 == 2023

* No switch: Started before 2023
replace job_switched = 0 if ///
    job_switched == . & ///
    employed_2023 == 1 & employed_2024 == 1 & ///
    !missing(job_start_year_2024) & ///
    !inlist(job_start_year_2024, 2023, 2024)

* ISCO fallback ONLY if start-year missing
replace job_switched = 1 if ///
    job_switched == . & ///
    employed_2023 == 1 & employed_2024 == 1 & ///
    missing(job_start_year_2024) & ///
    !missing(isco_major_2023, isco_major_2024) & ///
    isco_major_2023 != isco_major_2024

* Default (no evidence of switch)
replace job_switched = 0 if ///
    job_switched == . & ///
    employed_2023 == 1 & employed_2024 == 1

label var job_switched "Switched jobs (2023→2024)"

* Combined transition (3-state)
gen job_transition = .
replace job_transition = 0 if job_switched == 0 & job_quit == 0
replace job_transition = 1 if job_switched == 1
replace job_transition = 2 if job_quit == 1
label values job_transition job_status

* Binary version
gen job_transition_comb = .
replace job_transition_comb = 1 if job_switched == 1 | job_quit == 1
replace job_transition_comb = 0 if job_switched == 0 & job_quit == 0
label var job_transition_comb "Any job transition (2023→2024)"
label values job_transition_comb yesno


* ===============================
* B. 2024→2025 TRANSITIONS 
* ===============================

* Job quitters
gen job_quit_2425 = (employed_2024 == 1 & employed_2025 == 0) ///
    if !missing(employed_2024, employed_2025)
label var job_quit_2425 "Quit job (2024→2025, unfiltered)"

* Job switchers
gen job_switched_2425 = .

* Switched: Started current job in 2024 or 2025
replace job_switched_2425 = 1 if ///
    employed_2024 == 1 & employed_2025 == 1 & ///
    !missing(job_start_year_2025) & ///
    inlist(job_start_year_2025, 2024, 2025)

* Exclude those who already reported 2024 start in 2024 survey
replace job_switched_2425 = 0 if ///
    employed_2024 == 1 & employed_2025 == 1 & ///
    job_start_year_2024 == 2024 & job_start_year_2025 == 2024

* No switch: Started before 2024
replace job_switched_2425 = 0 if ///
    job_switched_2425 == . & ///
    employed_2024 == 1 & employed_2025 == 1 & ///
    !missing(job_start_year_2025) & ///
    !inlist(job_start_year_2025, 2024, 2025)

* ISCO fallback ONLY if start-year missing
replace job_switched_2425 = 1 if ///
    job_switched_2425 == . & ///
    employed_2024 == 1 & employed_2025 == 1 & ///
    missing(job_start_year_2025) & ///
    !missing(isco_major_2024, isco_major_2025) & ///
    isco_major_2024 != isco_major_2025

* Default (no evidence of switch)
replace job_switched_2425 = 0 if ///
    job_switched_2425 == . & ///
    employed_2024 == 1 & employed_2025 == 1

label var job_switched_2425 "Switched jobs (2024→2025, unfiltered)"

* Combined transition (3-state)
gen job_transition_2425 = .
replace job_transition_2425 = 0 if job_switched_2425 == 0 & job_quit_2425 == 0
replace job_transition_2425 = 1 if job_switched_2425 == 1
replace job_transition_2425 = 2 if job_quit_2425 == 1
label values job_transition_2425 job_status

* Binary version
gen job_transition_comb_2425 = .
replace job_transition_comb_2425 = 1 if job_switched_2425 == 1 | job_quit_2425 == 1
replace job_transition_comb_2425 = 0 if job_switched_2425 == 0 & job_quit_2425 == 0
label var job_transition_comb_2425 "Any job transition (2024→2025, unfiltered)"
label values job_transition_comb_2425 yesno


* ===============================
* C. 2023→2025 TRANSITIONS (2-YEAR, VOLUNTARY)
* ===============================

* Transition in either year (requires data for BOTH periods)
gen job_transition_comb_2yr = .
replace job_transition_comb_2yr = 1 if (job_transition_comb == 1 | job_transition_comb_2425 == 1) ///
    & !missing(job_transition_comb, job_transition_comb_2425)
replace job_transition_comb_2yr = 0 if job_transition_comb == 0 & job_transition_comb_2425 == 0 ///
    & !missing(job_transition_comb, job_transition_comb_2425)
label var job_transition_comb_2yr "Any job transition (2023→2025, 2-year)"
label values job_transition_comb_2yr yesno


* ===============================
* DIAGNOSTIC: CLASSIFICATION METHOD (2023→2024)
* ===============================

gen classified_by = .
replace classified_by = 1 if !missing(job_start_year_2024) ///
    & employed_2023 == 1 & employed_2024 == 1
replace classified_by = 2 if missing(job_start_year_2024) ///
    & !missing(isco_major_2023, isco_major_2024) ///
    & employed_2023 == 1 & employed_2024 == 1
replace classified_by = 3 if missing(job_start_year_2024) ///
    & (missing(isco_major_2023) | missing(isco_major_2024)) ///
    & employed_2023 == 1 & employed_2024 == 1

label define classified_by_lbl ///
    1 "Start year" ///
    2 "ISCO fallback" ///
    3 "Both missing"
label values classified_by classified_by_lbl

display ""
display "Classification method for 2023→2024 transitions:"
tab classified_by
tab classified_by job_switched, row

****************************************************
** 8. WORK MEANINGFULNESS (WAMI) - FOR INTERACTIONS H2-H4
****************************************************

* Positive meaning (Q14–Q17)
alpha q14 q15 q16 q17
factortest q14 q15 q16 q17


* Meaning-making through work (Q18–Q20)
alpha q18 q19 q20
factortest q18 q19 q20


* Greater-good motivation (Q21–Q23)
alpha q21 q22 q23
factortest q21 q22 q23


// Apply labels
foreach var of varlist q14-q23 {
    label values `var' agree
}


// Positive meaning (q14-q17)
capture drop polychoric
factortest q14-q17

tempfile mydata
save `mydata', replace

collapse (mean) q14-q17
mkmat q14-q17, matrix(fa_m)
use `mydata', clear

collapse (sd) q14-q17
mkmat q14-q17, matrix(fa_s)
use `mydata', clear

polychoric q14-q17
scalar fa_N = r(N)
matrix fa_r = r(R)

pcamat fa_r, n(`=fa_N') means(fa_m) sds(fa_s) factors(1)
rotate, varimax
predict posmeaning, score


// Meaning-making (q18-q20)
capture drop polychoric
factortest q18-q20

tempfile mydata
save `mydata', replace

collapse (mean) q18-q20
mkmat q18-q20, matrix(fa_m)
use `mydata', clear

collapse (sd) q18-q20
mkmat q18-q20, matrix(fa_s)
use `mydata', clear

polychoric q18-q20
scalar fa_N = r(N)
matrix fa_r = r(R)

pcamat fa_r, n(`=fa_N') means(fa_m) sds(fa_s) factors(1)
rotate, varimax
predict makemeaning, score


// Greater good (q21-q23)
capture drop polychoric
factortest q21-q23

tempfile mydata
save `mydata', replace

collapse (mean) q21-q23
mkmat q21-q23, matrix(fa_m)
use `mydata', clear

collapse (sd) q21-q23
mkmat q21-q23, matrix(fa_s)
use `mydata', clear

polychoric q21-q23
scalar fa_N = r(N)
matrix fa_r = r(R)

pcamat fa_r, n(`=fa_N') means(fa_m) sds(fa_s) factors(1)
rotate, varimax
predict greatergood, score


// Overall WAMI (0-100 scale)
gen wami_raw = posmeaning + makemeaning + greatergood
egen wami_min = min(wami_raw)
egen wami_max = max(wami_raw)
gen wami = 100 * (wami_raw - wami_min) / (wami_max - wami_min)
label var wami "Work meaningfulness (WAMI)"
drop wami_raw wami_min wami_max

// Note: wamimed created in Program 02


****************************************************
** 9. SAMPLE RESTRICTIONS DATASET WITH OLDER WORKERS
****************************************************

// Keep only employed workers
keep if workstatusmay2023 == 1

// Exclude involuntary separations
drop if inlist(quitreason, 1, 2, 3, 4)

// Keep complete cases, but not for jobquits
keep if !missing(quitintent, jobsearch)

// Drop missing gender
drop if missing(male)

// Drop post retirement /// in main dataset, it is drop if age>=61
drop if age>=67

count
display "Final sample: " r(N) " observations"

***************************************************************
** 10. STANDARDIZATION FOR ANALYSIS
***************************************************************

** generate new variables for interaction models
gen noadvancem = noadvance
recode noadvancem . = 2


** standardize personality traits
foreach var of varlist extraversion agreeableness conscientiousness emstability imagination worksat {
    egen `var'std = std(`var')
}

egen jobloss_chance22_std = std(jobloss_chance22)
egen jobquit_chance22_std = std(jobquit_chance22)
egen jobsatagreestd = std(jobsatagree)


****************************************************
** 11. WORK ORIENTATIONS (JOB/CAREER/CALLING) WITHOUT Q7
****************************************************

// Reverse code items
foreach var in q6 q7 q13 {
    gen `var'_r = `var'
    recode `var'_r (5=1) (4=2) (3=3) (2=4) (1=5)
}

// Standardize items
foreach var of varlist q4-q13 q6_r q7_r q13_r {
    egen `var's = std(`var')
    drop `var'
    rename `var's `var'
}

// Polychoric factor analysis (WITHOUT q7)
polychoric q4 q5 q6 q8 q9 q10 q11 q12 q13_r

tempfile mydata
save `mydata', replace

// Means
collapse (mean) q4 q5 q6 q8 q9 q10 q11 q12 q13_r
mkmat q4 q5 q6 q8 q9 q10 q11 q12 q13_r, matrix(fa_m)
use `mydata', clear

// SDs
collapse (sd) q4 q5 q6 q8 q9 q10 q11 q12 q13_r
mkmat q4 q5 q6 q8 q9 q10 q11 q12 q13_r, matrix(fa_s)
use `mydata', clear

// Polychoric correlation
polychoric q4 q5 q6 q8 q9 q10 q11 q12 q13_r
scalar fa_N = r(N)
matrix fa_r = r(R)

// ===============================
// CREATE SCREE PLOT
// ===============================

// Run PCA to get eigenvalues
pcamat fa_r, n(`=fa_N') means(fa_m) sds(fa_s)

// Extract eigenvalues
matrix define ev = e(Ev)

// Create scree plot
preserve
clear
set obs 9
gen factor_num = _n
gen eigenvalue = .

forvalues i = 1/9 {
    quietly matrix list ev
    replace eigenvalue = ev[1,`i'] in `i'
}

// Plot
twoway (scatter eigenvalue factor_num, msymbol(circle) mcolor(navy)) ///
    (line eigenvalue factor_num, lcolor(navy) lpattern(solid)), ///
    title("Scree Plot: Work Orientation Items") ///
    xtitle("Factor Number") ///
    ytitle("Eigenvalue") ///
    xlabel(1(1)9) ///
    ylabel(, angle(horizontal)) ///
    yline(1, lcolor(red) lpattern(dash)) ///
    legend(off) ///
    graphregion(color(white)) bgcolor(white) ///
    name(scree_plot, replace)

	**CREATE FIGURE 1 here
graph export "${RESULTSFIGDIR}/Replication_Figure1_olderworkers.png", replace width(1200)
graph save "${RESULTSFIGDIR}/Replication_Figure1_olderworkers.gph", replace

restore

// ===============================
// EXTRACT 3 FACTORS
// ===============================

// Extract 3 factors
pcamat fa_r, n(`=fa_N') means(fa_m) sds(fa_s) factors(3)
rotate, varimax

pcamat fa_r, n(`=fa_N') means(fa_m) sds(fa_s) factors(3)
rotate, varimax

// ===============================
// CREATE TABLE 1: FACTOR LOADINGS
// ===============================

matrix loadings = e(r_L)

display ""
display "========================================="
display "TABLE 1: Rotated Factor Loadings"
display "========================================="
display "Component 1 = Calling"
display "Component 2 = Career"  
display "Component 3 = Job"
display ""
matrix list loadings, format(%6.3f)

// Export loadings to Excel
preserve
clear
svmat loadings, names(col)
gen item = ""
replace item = "Q4" in 1
replace item = "Q5" in 2
replace item = "Q6" in 3
replace item = "Q8" in 4
replace item = "Q9" in 5
replace item = "Q10" in 6
replace item = "Q11" in 7
replace item = "Q12" in 8
replace item = "Q13_r" in 9

order item
export excel using "${RESULTSTABDIR}/Replication_Table1_olderworkers.xlsx", firstrow(variables) replace
restore


// Predict and standardize
predict call_orient career_orient job_orient

foreach var in call_orient career_orient job_orient {
    egen `var'_std = std(`var')
    drop `var'
}

rename job_orient_std jobindexstd
rename career_orient_std careerindexstd
rename call_orient_std callingindexstd

label var jobindexstd "Job orientation (std)"
label var careerindexstd "Career orientation (std)"
label var callingindexstd "Calling orientation (std)"


// Dominant orientation category
gen workorind_new = .
replace workorind_new = 1 if jobindexstd > careerindexstd & jobindexstd > callingindexstd
replace workorind_new = 2 if careerindexstd > jobindexstd & careerindexstd > callingindexstd
replace workorind_new = 3 if callingindexstd > jobindexstd & callingindexstd > careerindexstd

label define workorind_new 1 "Job" 2 "Career" 3 "Calling"
label values workorind_new workorind_new
label var workorind_new "Dominant orientation"


****************************************************
** 13.  SAVE DATASET WITHOUT OLDER WORKERS
****************************************************

** save dataset with older workers
keep nomem_encr ///
    quityn jobsearch jobloss_chance22 jobquit_chance22 ///
    employed_2023 employed_2024 employed_2025 ///
    job_start_year_* isco_major* ///
    job_transition job_transition_comb job_quit job_switched ///
    job_transition_2425 job_transition_comb_2425 job_quit_2425 job_switched_2425 ///
    job_transition_comb_2yr ///
    jobindexstd careerindexstd callingindexstd workorind_new ///
    age male maritalstat children owner college_m resurban_m incq_m ///
    profession2 workhrsq_m public_m tenure_m ///
    extraversion agreeableness conscientiousness emstability imagination ///
    paysat noadvance wami ///
    posmeaning makemeaning greatergood ///
    q4* q5* q7* q6* q8* q9* q10* q11* q12* q13_r* advancement_raw ///
    leeftijd ///
    jobsat* worksat ///
	noadvancem paysatmed  generation ///
	genzmil extraversionstd agreeablenessstd conscientiousnessstd emstabilitystd imaginationstd worksatstd ///
	jobloss_chance22_std jobquit_chance22_std jobsatagreestd

order nomem_encr quityn jobsearch jobloss_chance22_std jobquit_chance22_std ///
    job_transition_comb job_quit job_switched ///
    job_transition_comb_2425 job_quit_2425 job_switched_2425 ///
    job_transition_comb_2yr
	
	
save "${CLEAN_DATA}/QQ_clean_witholder.dta", replace


****************************************************
** 14. CHECK MISSING START DATE %
****************************************************


* Continuously employed workers
count if employed_2023 == 1 & employed_2024 == 1
local total_employed = r(N)

* Missing start date
count if employed_2023 == 1 & employed_2024 == 1 & missing(job_start_year_2024)
local missing_start = r(N)

* Percentage
local pct_missing = (`missing_start'/`total_employed') * 100

display ""
display "==============================================="
display "MISSING START DATE CHECK"
display "==============================================="
display "Continuously employed (2023→2024): " `total_employed'
display "Missing job start year 2024: " `missing_start'
display "Percentage missing: " %4.1f `pct_missing' "%"
display ""

* Among those with missing start year, how many used ISCO fallback?
count if employed_2023 == 1 & employed_2024 == 1 & ///
    missing(job_start_year_2024) & ///
    !missing(isco_major_2023, isco_major_2024)
local isco_available = r(N)

count if employed_2023 == 1 & employed_2024 == 1 & ///
    missing(job_start_year_2024) & ///
    (missing(isco_major_2023) | missing(isco_major_2024))
local isco_missing = r(N)

display "Among those with missing start year:"
display "  - ISCO codes available: " `isco_available' " (" %4.1f ((`isco_available'/`missing_start')*100) "%)"
display "  - ISCO codes also missing: " `isco_missing' " (" %4.1f ((`isco_missing'/`missing_start')*100) "%)"
display ""

* How many ISCO changes among those with missing start year?
count if employed_2023 == 1 & employed_2024 == 1 & ///
    missing(job_start_year_2024) & ///
    !missing(isco_major_2023, isco_major_2024) & ///
    isco_major_2023 != isco_major_2024
local isco_changes = r(N)

count if employed_2023 == 1 & employed_2024 == 1 & ///
    missing(job_start_year_2024) & ///
    !missing(isco_major_2023, isco_major_2024) & ///
    isco_major_2023 == isco_major_2024
local isco_same = r(N)

display "ISCO fallback outcomes (among those with ISCO data):"
display "  - ISCO changed (classified as switchers): " `isco_changes'
display "  - ISCO same (classified as non-switchers): " `isco_same'
display ""
display "For the paper: Use " %4.1f `pct_missing' "% in the text"


****************************************************
** Why are job transitions missing?
****************************************************

* Total sample
count
local total = r(N)

* Valid job transition data
count if !missing(job_transition)
local valid = r(N)

* Missing job transition
count if missing(job_transition)
local missing = r(N)

display "Total: " `total'
display "Valid: " `valid' 
display "Missing: " `missing' " (" %4.1f ((`missing'/`total')*100) "%)"
display ""

** Breakdown of why missing:

* Not employed in 2023 (already excluded?)
count if employed_2023 != 1
display "Not employed 2023: " r(N)

* Missing 2024 employment data (panel attrition)
count if employed_2023 == 1 & missing(employed_2024)
display "Missing 2024 employment status (attrition): " r(N)

* Employed 2023, missing job_transition for other reasons
count if employed_2023 == 1 & !missing(employed_2024) & missing(job_transition)
display "Other missing (employed both years): " r(N)

** Further breakdown
count if employed_2023 == 1 & !missing(employed_2024) & missing(job_quit)
display "  - Missing job_quit: " r(N)

count if employed_2023 == 1 & !missing(employed_2024) & missing(job_switched)
display "  - Missing job_switched: " r(N)


******************************************************************************************************************************************************************
** END OF CLEANING SCRIPT
******************************************************************************************************************************************************************
