# Supplementary material for: Work orientations and turnover
Source: J Popul Econ. 2026 Jun 6;39(3):33. doi: 10.1007/s00148-026-01176-w (PMC13242402; doi:10.1007/s00148-026-01176-w)
Supplement: Supplementary file 2 — Supplementary Material (ZIP 172 KB) [file 148_2026_1176_MOESM2_ESM.zip › replication_package/code/05_selection_analysis.do]

******************************************************************************************************************************************************************
** Purpose:  Clean LISS gross selection + QQ respondent data
** Author: Milena Nikolova and Juliette de Wit
** Date: 05-05-2026
**
** Inputs:
**   - L_QuietQuitting_1.dta
**	 - selectedsample.dta
**	 - cw23p_EN_1.0p.dta
**	 - cw24q_EN_1.0p.dta
** Outputs:
**   - Table C1: Analyse self-selection into response
**
** Note:
**   - Do not run this file before running 00_master.do or 00_config.do.
**   - Paths are defined in 00_config.do and inherited here.
** 	 - 04_analysis_appendixCandD.do automatically runs this file
******************************************************************************************************************************************************************


clear all
set more off
set seed 123


********************************************************************************
** 1. LOAD GROSS SELECTION + MERGE WITH RESPONDENT DATA AND CORE STUDIES
********************************************************************************

* Load raw QQ module (respondents only)
use "${RAW_DATA}/L_QuietQuitting_1.dta", clear
rename _all, lower

* Merge with brutto selection file
merge 1:1 nomem_encr using "${RAW_DATA}/selectedsample.dta"

* Respondent indicator
gen responded = (_merge==3)
label define responded 0 "Nonrespondent" 1 "Respondent"
label values responded responded
drop _merge

* Merge Work & Schooling 2023
merge 1:1 nomem_encr using "${RAW_DATA}/cw23p_EN_1.0p.dta"
drop if _merge==2
drop _merge

* Merge Work & Schooling 2024
merge 1:1 nomem_encr using "${RAW_DATA}/cw24q_EN_1.0p.dta"
drop if _merge==2
drop _merge


rename _all, lower


********************************************************************************
** 2. DEMOGRAPHICS: CLEANING + MISSING CATEGORIES
********************************************************************************

* Age
gen age = leeftijd
gen age2 = age*age/100
label var age "Age"
label var age2 "Age squared"


* Gender
gen male = geslacht
*recode male (2=0) (3=.) 
label define gender 0 "Female" 1 "Male", replace
label values male gender

* Marital
gen marital = burgstat
recode marital (1=1) (2/5=0) (.=2)
label define marital 0 "Not married" 1 "Married" 2 "Missing", replace
label values marital marital

* Children
gen children = aantalki
recode children (0=0) (1/6=1) (.=2)
label define childrennum 0 "No children" 1 "One or more" 2 "Missing", replace
label values children childrennum

* Household
gen household = aantalhh
recode household (1=0) (2/9=1) (.=2)
label define householdnum 0 "One person" 1 "Multiple" 2 "Missing", replace
label values household householdnum

* Home ownership
gen owner = woning
recode owner (1=1) (2/4=0) (.=2)
label define home 0 "Renter" 1 "Owner" 2 "Missing", replace
label values owner home

* Urbanity
gen resurban = sted
recode resurban (1/2=1) (3/5=0) (. -99=2)
label define resurban_m 0 "Non-strongly urban" 1 "Strongly urban" 2 "Missing", replace
label values resurban resurban_m


* Higher education (college/hbo/wo - with diploma)
gen college = oplmet
recode college (1/4 7=0) (5/6=1) (8 9 .=2)
label define college_m 0 "Less than college" 1 "HBO/WO" 2 "Missing", replace
label values college college_m

********************************************************************************
** 3. INCOME WITH MISSING CATEGORY
********************************************************************************

xtile incq = nettoink_f, nq(3)
gen incq_m = incq
recode incq_m .=4
label define incq_m 1 "Low" 2 "Middle" 3 "High" 4 "Missing", replace
label values incq_m incq_m


********************************************************************************
** 4. WORK STATUS (MARCH VS MAY)
********************************************************************************

gen workstatusmarch2023=p_belbezig if responded==1 
replace workstatusmarch2023=belbezig if responded==0

rename belbezig workstatusmay2023

label define workstat_full ///
 1 "Employed" 2 "Family business" 3 "Self-employed" 4 "Job seeker" ///
 5 "First-time job seeker" 6 "Exempt job loss" 7 "Student" 8 "Housekeeping" ///
 9 "Pensioner" 10 "Disabled" 11 "Unpaid benefit work" 12 "Voluntary work" ///
 13 "Other" 14 "Too young" 99 "Missing", replace

recode workstatusmarch2023 (.=99)
recode workstatusmay2023 (.=99)

label values workstatusmarch2023 workstat_full
label values workstatusmay2023 workstat_full


/**The gross selection contained 5 ineligible resopndents, so we drop them . fre  workstatusmarch2023 

workstatusmarch2023
------------------------------------------------------------------------
                           |      Freq.    Percent      Valid       Cum.
---------------------------+--------------------------------------------
Valid   1  Employed        |       3034      88.51      88.51      88.51
        2  Family business |         40       1.17       1.17      89.67
        3  Self-employed   |        349      10.18      10.18      99.85
        4  Job seeker      |          1       0.03       0.03      99.88
        7  Student         |          1       0.03       0.03      99.91
        9  Pensioner       |          2       0.06       0.06      99.97
        12 Voluntary work  |          1       0.03       0.03     100.00
        Total              |       3428     100.00     100.00           
------------------------------------------------------------------------

**/

**important step: 
drop if workstatusmarch2023>3


********************************************************************************
** 5. WORKING CONDITIONS (MISSING CATEGORIES ALWAYS KEPT)
********************************************************************************

* Profession
fre cw23p404
rename cw23p404 profession
recode profession (.=10)
gen profession2 = profession
recode profession2 (9=8)
label define prof2_labels ///
1 "Higher academic" 2 "Supervisory" 3 "Intermediate academic" ///
4 "Intermediate supervisory" 5 "Other intermediate" ///
6 "Skilled manual" 7 "Semi-skilled" 8 "Unskilled (Agrarian, untrained manual work)" 10 "Missing", replace
label values profession2 prof2_labels


* Permanent contract
fre cw23p121
rename cw23p121 permanent
gen permanent_m = permanent
recode permanent_m (1=1)(2/8=2)(.=3) 

* Permanent contract //deviation from main spec
gen permcat = .

replace permcat = 1 if permanent == 1                       // permanent
replace permcat = 2 if inlist(permanent, 2, 3, 4)           // temporary
replace permcat = 3 if inlist(permanent, 5, 6, 7, 8)        // self-employed or owner
replace permcat = 4 if permanent == .                       // missing

label define permcat_lbl ///
    1 "Permanent employment" ///
    2 "Temporary employment" ///
    3 "Self-employed" ///
    4 "Missing", replace

label values permcat permcat_lbl


* Working hours quartiles
rename cw23p127 workhrs
xtile workhrsq = workhrs, nq(3)
gen workhrsq_m = workhrsq
recode workhrsq_m (.=4)
* Working hours quartiles
label define workhrsq_lbl ///
    1 "Low working hours (Q1)" ///
    2 "Medium working hours (Q2)" ///
    3 "High working hours (Q3)" ///
    4 "Missing", replace
label values workhrsq_m workhrsq_lbl


* Tenure
rename cw23p134 job_start_year_2023
gen tenure = 2023 - job_start_year_2023
gen tenure_m = .
replace tenure_m = 1 if tenure<=1 & tenure!=.
replace tenure_m = 2 if tenure>1 & tenure<=5
replace tenure_m = 3 if tenure>=6
replace tenure_m = 4 if tenure==.


* Tenure categories
label define tenure_lbl ///
    1 "≤1 year" ///
    2 "2–5 years" ///
    3 "6+ years" ///
    4 "Missing", replace
label values tenure_m tenure_lbl


* Job insecurity (0–100 scale)
fre cw23p598
rename cw23p598 joblosschance
recode joblosschance (-8 -9 = .)


********************************************************************************
** 6. JOB AND WORK SATISFACTION INDICATORS
********************************************************************************

*****************************************
*** Agreement-based job satisfaction   ***
*** 4 categories ONLY                  ***
*****************************************
rename cw23p426 jobsatagree
recode jobsatagree (999 = .)
recode jobsatagree .=11

label define jobsatagree_lbl ///
    1 "Disagree entirely" ///
    2 "Disagree" ///
    3 "Agree" ///
    4 "Agree entirely" ///
    11 "Missing information", replace

label values jobsatagree jobsatagree_lbl


*******************************
*** Career advancement var   ***
*******************************
rename cw23p434 advance_raw

gen noadvance = advance_raw
recode noadvance (3 4 = 1) (1 2 = 0) (. = 3)

label define noadvance_lbl ///
    0 "Career advancement possible" ///
    1 "No advancement possible" ///
    3 "Missing information", replace

label values noadvance noadvance_lbl

*******************************
// Job loss and quit chance (from 2023 Work & Schooling)
** Job quit chance

* Prepare raw variable
rename cw23p599 jobquitchance
recode jobquitchance (-9 -8 = .)

* Create categorical variable
gen jobquitchance_m = .

* Category 1: Below 50%
replace jobquitchance_m = 1 if jobquitchance >= 0 & jobquitchance < 50

* Category 2: 50% or above
replace jobquitchance_m = 2 if jobquitchance >= 50 & jobquitchance <= 100

* Category 3: Missing / DK / PNS
replace jobquitchance_m = 3 if jobquitchance == .

* Label categories
label define jobquitchance_m ///
    1 "<50% chance" ///
    2 "≥50% chance" ///
    3 "Missing info", replace

label values jobquitchance_m jobquitchance_m


***************************************************************
*** TABLE C1: REGRESSIONS A–B AND EXPORT USING OUTREG2 (COEF + AMEs)
***************************************************************

***************************************************************
*** MODEL A: DEMOGRAPHICS ONLY
***************************************************************

logit responded ///
      age c.age2 i.male i.marital i.children ///
      i.household i.owner i.resurban ///
      i.college i.incq_m, r

estimates store A


***************************************************************
*** MODEL B: ADD WORKING CONDITIONS
***************************************************************

logit responded ///
      age c.age2 i.male i.marital i.children i.household ///
      i.owner i.resurban ///
      i.college i.incq_m ///
      i.profession2 i.permcat ///
      i.workhrsq_m i.tenure_m i.jobquitchance_m ///
      i.jobsatagree i.noadvance, r

estimates store B


***************************************************************
*** OUTREG2: EXPORT COEFFICIENTS FOR Table C1 A & B (WITH PSEUDO R²)
***************************************************************

outreg2 [A] using "${RESULTSTABDIR}/TableC1.xls", replace excel se bdec(3) pdec(3) ///
    addstat(PseudoR2, e(r2_p)) ctitle("Model A")

outreg2 [B] using "${RESULTSTABDIR}/TableC1.xls", excel append se bdec(3) pdec(3) ///
    addstat(PseudoR2, e(r2_p)) ctitle("Model B")


***************************************************************
*** OUTREG2: EXPORT AVERAGE MARGINAL EFFECTS (AMEs)
*** INCLUDE PSEUDO R² FOR REFERENCE
***************************************************************

********************
*** AME: MODEL A ***
********************
est restore A
margins, dydx(*) post
outreg2 using "${RESULTSTABDIR}/TableC1.xls", excel append se bdec(3) pdec(3) ///
    ctitle("AME A")

********************
*** AME: MODEL B ***
********************
est restore B
margins, dydx(*) post
outreg2 using "${RESULTSTABDIR}/TableC1.xls", excel append se bdec(3) pdec(3) ///
    ctitle("AME B")


***************************************************************
*** END OF PROGRAM 05
***************************************************************
	
