# Supplementary material for: Work orientations and turnover
Source: J Popul Econ. 2026 Jun 6;39(3):33. doi: 10.1007/s00148-026-01176-w (PMC13242402; doi:10.1007/s00148-026-01176-w)
Supplement: Supplementary file 2 — Supplementary Material (ZIP 172 KB) [file 148_2026_1176_MOESM2_ESM.zip › replication_package/code/04_analysis_appendixCandD.do]

******************************************************************************************************************************************************************
** Purpose:  Supplementary Information and Analyses for Work orientations and Turnover - Appendices C and D
** Author: Milena Nikolova and Juliette de Wit
** Date: 05-05-2026
**
** Inputs:
**   - Cleaned dataset: QQ_clean.dta
**	 - Archetype dataset: AT3_dimensions.dta
** Outputs:
**   - Supplemental tables
**   - Supplemental figures
**
** This program uses the cleaned dataset created in Program 01 + the provided archetype dataset + cleaned dataset creatd in Program 02 including older workers
**
** Note:
**   - Do not run this file before running 00_master.do or 00_config.do.
**   - Paths are defined in 00_config.do and inherited here.
** 	 - Program automatically runs program 05_selection_analysis.do
******************************************************************************************************************************************************************

***************************************************************
* 1. LOAD ANALYSIS DATA
***************************************************************

use "${CLEAN_DATA}/QQ_clean.dta", clear


***************************************************************
* 2. SETTINGS
***************************************************************

set scheme plotplainblind

***************************************************************
** 3.  CONTROL LISTS (used throughout)
***************************************************************


global xlist1 age i.male
global xlist2 age i.male i.maritalstat i.children i.owner i.college_m i.incq_m i.profession2
global xlist3 i.workhrsq_m i.public_m i.tenure_m
global xlist4 extraversionstd agreeablenessstd conscientiousnessstd emstabilitystd imaginationstd

global outcomes quityn jobsearch job_transition_comb


***************************************************************
***************************************************************
** APPENDIX C
***************************************************************
***************************************************************

***************************************************************
** 4. TABLE C1
***************************************************************

preserve
do "${PROJECTROOT}/code/05_selection_analysis.do"
restore

**************************************************
** 4. TABLE C2: 2-YEAR TRANSITIONS SUMMARY STATS (2023-2025)
**************************************************

capture erase "${RESULTSTABDIR}/TableC2.csv"

label variable college_m  "College: 0=no 1=yes 2 = missing"
tab college_m, gen(college_)
tab incq_m, gen(incq_)
tab profession2, gen(prof_)

estpost summarize age male maritalstat children owner college_* incq_* prof_* ///
    if !missing(job_transition_comb_2yr)
	eststo sum1
	
esttab sum1  using "${RESULTSTABDIR}/TableC2.csv", replace ///
	cells("mean sd") ///
    label nonumber nomtitle noobs ///
    title("Summary statistics")


**************************************************
** 5. TABLE C3: 2-YEAR TRANSITIONS (2023-2025)
**************************************************

capture erase "$RESULTSTABDIR/TableC3.xls"


local var job_transition_comb_2yr
gen balanced_2325 = !missing(job_transition_comb, job_transition_comb_2425)
count if balanced_2325

count if balanced_2325 == 1
local N = r(N)

count if balanced_2325 == 1 & (job_quit == 1 | job_quit_2425 == 1)
local exit = r(N)

count if balanced_2325 == 1 & (job_switched == 1 | job_switched_2425 == 1)
local switch = r(N)

count if balanced_2325 == 1 & job_transition_comb_2yr == 1
local any = r(N)

display "N = `N'"
display "Exit = " %5.3f (`exit'/`N')
display "Switch = " %5.3f (`switch'/`N')
display "Any = " %5.3f (`any'/`N')


count if balanced_2325 == 1 & ///
    (job_quit == 1 | job_quit_2425 == 1) & ///
    (job_switched == 1 | job_switched_2425 == 1)

foreach panel in A B C D {
	
	

    if "`panel'"=="A" local controls "$xlist1"
    if "`panel'"=="B" local controls "$xlist2 $xlist3"
    if "`panel'"=="C" local controls "$xlist2 $xlist3 $xlist4"
    if "`panel'"=="D" local controls "$xlist2 $xlist3 $xlist4 worksatstd"

    quietly probit `var' jobindexstd careerindexstd callingindexstd `controls', r
    quietly summarize `var' if e(sample)
    local mean_dv = r(mean)
    local r2 = e(r2_p)

    margins, dydx(jobindexstd careerindexstd callingindexstd) post

    outreg2 using "$RESULTSTABDIR/TableC3.xls", excel ///
        `=cond("`panel'"=="A","replace","append")' ///
        keep(jobindexstd careerindexstd callingindexstd) ///
        addstat(Mean DV, `mean_dv', Pseudo R2, `r2') ///
        bdec(3) sdec(3) aster label nocons ///
        ctitle("Panel `panel'")
}


**************************************************
** 6. TABLE C4: JOB QUIT CHANCE ROBUSTNESS
**************************************************

capture erase "$RESULTSTABDIR/TableC4.xls"

local first = 1

foreach var in $outcomes {

    quietly probit `var' jobindexstd careerindexstd callingindexstd ///
        jobloss_chance22_std jobquit_chance22_std $xlist1, r
    quietly summarize `var' if e(sample)
    local mean_dv = r(mean)
    local r2 = e(r2_p)

    margins, dydx(jobindexstd careerindexstd callingindexstd ///
                  jobloss_chance22_std jobquit_chance22_std) post

    outreg2 using "$RESULTSTABDIR/TableC4.xls", excel ///
        `=cond(`first',"replace","append")' ///
        keep(jobindexstd careerindexstd callingindexstd ///
             jobloss_chance22_std jobquit_chance22_std) ///
        addstat(Mean DV, `mean_dv', Pseudo R2, `r2') ///
        addtext("Controls", "Exogenous") ///
		bdec(3) sdec(3) aster label nocons ///
        ctitle("`var' – Basic")

    local first = 0

    quietly probit `var' jobindexstd careerindexstd callingindexstd ///
        jobloss_chance22_std jobquit_chance22_std $xlist2 $xlist3, r
    quietly summarize `var' if e(sample)
    local mean_dv = r(mean)
    local r2 = e(r2_p)

    margins, dydx(jobindexstd careerindexstd callingindexstd ///
                  jobloss_chance22_std jobquit_chance22_std) post

    outreg2 using "$RESULTSTABDIR/TableC4.xls", excel append ///
        keep(jobindexstd careerindexstd callingindexstd ///
             jobloss_chance22_std jobquit_chance22_std) ///
        addstat(Mean DV, `mean_dv', Pseudo R2, `r2') ///
		addtext("Controls", "Full") ///
        bdec(3) sdec(3) aster label nocons ///
        ctitle("`var' – Full")
}

**************************************************
** 7. TABLE C5: INCLUDING OLDER WORKERS
**************************************************
preserve 

use "${CLEAN_DATA}/QQ_clean_witholder.dta", clear


capture erase "${RESULTSTABDIR}/TableC5_PanelA.xls"
capture erase "${RESULTSTABDIR}/TableC5_PanelB.xls"
capture erase "${RESULTSTABDIR}/TableC5_PanelC.xls"
capture erase "${RESULTSTABDIR}/TableC5_PanelD.xls"

foreach panel in A B C D {

    local first = 1

    foreach var in $outcomes {

        if "`panel'"=="A" local controls "$xlist1"
        if "`panel'"=="B" local controls "$xlist2 $xlist3"
        if "`panel'"=="C" local controls "$xlist2 $xlist3 $xlist4"
        if "`panel'"=="D" local controls "$xlist2 $xlist3 $xlist4 worksatstd"

        quietly probit `var' jobindexstd careerindexstd callingindexstd `controls', r
        quietly summarize `var' if e(sample)
        local mean_dv = r(mean)
        local r2 = e(r2_p)

        margins, dydx(jobindexstd careerindexstd callingindexstd) post

        outreg2 using "${RESULTSTABDIR}/TableC5_Panel`panel'.xls", excel ///
            `=cond(`first',"replace","append")' ///
            keep(jobindexstd careerindexstd callingindexstd) ///
            addstat(Mean DV, `mean_dv', Pseudo R2, `r2') ///
            bdec(3) sdec(3) aster label nocons ///
            ctitle("`var'")

        local first = 0
    }
}

restore

**************************************************
** 8. TABLE C6: CORRELATIONS WORK SATISFACTION AND WORK ORIENTATION
**************************************************
capture erase "${RESULTSTABDIR}/TableC6.xlsx"


pwcorr worksatstd jobsatagreestd q4 q5 q6 q8 q9 q10 q11 q12 q13_r ///
    if !missing(worksatstd, jobsatagreestd, q4, q5, q6, q8, q9, q10, q11, q12, q13_r)
putexcel set "${RESULTSTABDIR}/TableC6.xlsx", replace
putexcel A1 = matrix(r(C)), names


**************************************************
** 9. TABLE C7: Full marginal effects 
**************************************************

capture erase "${RESULTSTABDIR}/TableC7.xls"

local first = 1

foreach panel in E F {

    foreach var in $outcomes {

        if "`panel'"=="E" local controls "$xlist2 $xlist3 $xlist4 worksatstd"
        if "`panel'"=="F" local controls "$xlist2 $xlist3 $xlist4 jobsatagreestd"

        quietly probit `var' jobindexstd careerindexstd callingindexstd `controls', r
        quietly summarize `var' if e(sample)
        local mean_dv = r(mean)
        local r2 = e(r2_p)

       margins, dydx(*) post

        outreg2 using "${RESULTSTABDIR}/TableC7.xls", excel ///
            `=cond(`first',"replace","append")' ///
            addstat(Mean DV, `mean_dv', Pseudo R2, `r2') ///
            bdec(3) sdec(3) aster label nocons ///
            ctitle("`var' - Panel `panel'")

        local first = 0
    }
}


**************************************************
** 10. TABLE C8: FACTOR ANALYSIS INCLUDING Q7
** FIGURE C1: SCREE PLOT INCLUDING Q7
**************************************************

display "Table C8 and Figure C1 created in 01_cleaning.do"


**************************************************
** 11. TABLE C9: FACTOR ANALYSIS INCLUDING Q7
**************************************************
capture erase "${RESULTSTABDIR}/TableC9_PanelA.xls"
capture erase "${RESULTSTABDIR}/TableC9_PanelB.xls"
capture erase "${RESULTSTABDIR}/TableC9_PanelC.xls"
capture erase "${RESULTSTABDIR}/TableC9_PanelD.xls"

foreach panel in A B C D {

    local first = 1

    foreach var in $outcomes {

        if "`panel'"=="A" local controls "$xlist1"
        if "`panel'"=="B" local controls "$xlist2 $xlist3"
        if "`panel'"=="C" local controls "$xlist2 $xlist3 $xlist4"
        if "`panel'"=="D" local controls "$xlist2 $xlist3 $xlist4 worksatstd"

        quietly probit `var' jobindexstd_q7 careerindexstd_q7 callingindexstd_q7 `controls', r
        quietly summarize `var' if e(sample)
        local mean_dv = r(mean)
        local r2 = e(r2_p)

        margins, dydx(jobindexstd_q7 careerindexstd_q7 callingindexstd_q7) post

        outreg2 using "${RESULTSTABDIR}/TableC9_Panel`panel'.xls", excel ///
            `=cond(`first',"replace","append")' ///
            keep(jobindexstd_q7 careerindexstd_q7 callingindexstd_q7) ///
            addstat(Mean DV, `mean_dv', Pseudo R2, `r2') ///
            bdec(3) sdec(3) aster label nocons ///
            ctitle("`var'")

        local first = 0
    }
}


***************************************************************
***************************************************************
** APPENDIX D
***************************************************************
***************************************************************

***************************************************************
* 1. MERGE AND RENAME ARCHETYPES
***************************************************************

merge  1:1 nomem_encr using "${RAW_DATA}/AT3_dimensions.dta"

tab _merge
drop _merge
rename (AT1 AT2 AT3) (AT2 AT1 AT3) 

/// give labels to ATs
label variable AT1 "AT job orientation"
label variable AT2"AT career orientation" 
label variable AT3 "AT calling orientation" 


***************************************************************
* 2. SETUP
***************************************************************
global ATs AT1 AT2 AT3

set scheme plotplainblind
set scheme white_tableau  

***************************************************************
* 3.TABLE D1
***************************************************************

preserve 

*------------------------------------------------------------*
* 1. Import Excel
*------------------------------------------------------------*
import excel "${RAW_DATA}/Parameters_AT3_parameters.xlsx", firstrow clear

*------------------------------------------------------------*
* 2. Keep only q variables and transpose them
*------------------------------------------------------------*
xpose , clear varname

rename _varname qvar
rename v1 archetype1
rename v2 archetype2
rename v3 archetype3
drop if qvar =="archetype"

*------------------------------------------------------------*
* 3. Create row labels directly from variable names
*------------------------------------------------------------*
gen rowlabel = ""

replace rowlabel = "Q4 I enjoy talking about my work with others" ///
    if qvar == "q4"

replace rowlabel = "Q5 My work is one of the most important things in my life" ///
    if qvar == "q5"

replace rowlabel = "Q6 My main reason for working is financial: to support my family and lifestyle" ///
    if qvar == "q6"

replace rowlabel = "Q8 If I was financially independent, I would continue my current work even if I wasn't getting paid for it" ///
    if qvar == "q8"

replace rowlabel = "Q9 My work makes the world a better place" ///
    if qvar == "q9"

replace rowlabel = "Q10 I would choose my current line of work again if I had the chance" ///
    if qvar == "q10"

replace rowlabel = "Q11 I expect to be in a higher-level job in five years" ///
    if qvar == "q11"

replace rowlabel = "Q12 I view my job as a stepping stone to other jobs" ///
    if qvar == "q12"

replace rowlabel = "Q13 I expect to be doing the same work in five years (reversed)" ///
    if qvar == "q13_r"

*------------------------------------------------------------*
* 4. Format table
*------------------------------------------------------------*
rename (archetype1 archetype2 archetype3) (Archetype2_Career Archetype1_Job Archetype3_Calling)
order rowlabel Archetype1_Job Archetype2_Career Archetype3_Calling
format Archetype1_Job Archetype2_Career Archetype3_Calling %9.3f

list rowlabel Archetype1_Job Archetype2_Career Archetype3_Calling, noobs sep(0)

*------------------------------------------------------------*
* 5. Export table
*------------------------------------------------------------*
export excel rowlabel Archetype1_Job Archetype2_Career Archetype3_Calling ///
    using "${RESULTSTABDIR}/TableD1.xlsx", firstrow(variables) replace

restore

***************************************************************
** 5. DESCRIPTIVES & SUMMARY STATISTICS
***************************************************************

display "Summary statistics ATs (in text)"

corr jobindexstd careerindexstd callingindexstd  AT1 AT2 AT3  // AT1 correlates .92 with calling, AT2 correlates .96 with career, AT3 correlates .32 with job.
 
sum AT1 AT2 AT3, detail


** Report in the text: socio-demographics of ATs
foreach x of global ATs{
tobit `x' $xlist1 , vce(robust) ll(0)
outreg2 using "${RESULTSTABDIR}/AppendixD_drivers_ATs.xls", append dec(3) addstat("F-stat", e(F), "Prob > F", e(p), "Pseudo R2", e(r2_p))    
tobit `x' $xlist2 $xlist3, vce(robust) ll(0)
outreg2 using "${RESULTSTABDIR}/AppendixD_drivers_ATs.xls", append dec(3) addstat("F-stat", e(F), "Prob > F", e(p), "Pseudo R2", e(r2_p))    
}

***************************************************************
** 6. FIGURE D3:TERNARY PLOT
***************************************************************
	

ternary AT1 AT2 AT3, nofill lw(0.1)  msize(3)  mc(blue%35) 
	graph export "${RESULTSFIGDIR}/FigureD3.png", replace width(4000)
	graph export "${RESULTSFIGDIR}/FigureD3.pdf", replace
	graph export "${RESULTSFIGDIR}/FigureD3.tif", replace width(4000)


***************************************************************
** 7. Figure D4: Distribution of Work Orientation Categories
** Across Analysis Samples
***************************************************************

**************************************************
** Panel A: Quit/Search Sample
**************************************************
set scheme plotplainblind
set scheme white_tableau  


graph bar AT1 AT2 AT3 if !missing(quityn),  ///
    ytitle("Average archetype score") ///
    title("Quit Intentions & Job Search Sample, N=1,748", size(medium)) ///
    legend(off) ///
    bargap(20) ///
    graphregion(color(white)) ///
    plotregion(color(white)) ///
    name(qs, replace)
	
	
**************************************************
** Panel B: Job Transition Sample
**************************************************
set scheme plotplainblind

graph bar AT1 AT2 AT3 if !missing(job_transition_comb), ///
    ytitle("") ///
    title("Job Transition Sample, N=1,346", size(medium)) ///
    legend(order(1 "AT Job" 2 "AT Career" 3 "AT Calling")) ///
    bargap(20) ///
    graphregion(color(white)) ///
    plotregion(color(white)) ///
    name(jt, replace)

**************************************************
** Combine with common axes
**************************************************
grc1leg2 qs jt, col(2) ycommon ///
    title("", size(medlarge)) ///
    imargin(small) ///
    xsize(10) ysize(4)
	
	graph export "${RESULTSFIGDIR}/FigureD4.png", replace width(4000)
	graph export "${RESULTSFIGDIR}/FigureD4.tif", replace width(4000)
	graph export "${RESULTSFIGDIR}/FigureD4.pdf", replace


**************************************************
** 8. FIGURE D5 COEFPLOT - REPLICATING FIGURE 4 FOR ARCHETYPES
**************************************************

foreach var in quityn jobsearch job_transition_comb {
    quietly probit `var' AT2 AT3  $xlist2 $xlist3, r
    margins, dydx(*) post
    estimates store `var'_m
}


coefplot ///
    (quityn_m, label("Quit intention") ///
        msymbol(O) mcolor(black) ciopts(lcolor(black))) ///
    (jobsearch_m, label("Job search") ///
        msymbol(S) mcolor(gs8) ciopts(lcolor(gs8))) ///
    (job_transition_comb_m, label("Job quits") ///
        msymbol(D) mcolor(eltblue) ciopts(lcolor(eltblue))), ///
    keep(AT2 AT3) ///
    xline(0, lcolor(red%60) lpattern(dash)) ///
    graphregion(color(white)) ///
    plotregion(color(white)) ///
    xsize(8) ysize(5)
	
graph save "${RESULTSFIGDIR}/FigureD5.gph", replace
graph export "${RESULTSFIGDIR}/FigureD5.png", replace width(4000)
graph export "${RESULTSFIGDIR}/FigureD5.tif", replace width(4000)
graph export "${RESULTSFIGDIR}/FigureD5.pdf", replace
	

**************************************************
** 9. Table D1: 
**************************************************

* STEP 1: Generate the dummy variables
tab male, gen(male_)           	// 1 dummy (male_1)      
tab maritalstat, gen(marstat_)  // 1 dummy (marstat_1 = married)    
tab children, gen(child_)       // 1 dummy (child_1 = one or more)     
tab owner, gen(owner_)          // 1 dummy (owner_1)     
tab resurban_m, gen(resurb_)    // 2 dummies (strongly urban, missing)     
//tab college_m, gen(college_)    // 2 dummies (hbo/wo, missing)     
//tab incq_m, gen(incq_)          // 3 dummies (2, 3, 4)    
//tab profession2, gen(prof_)     // 8 dummies (7 categories + missing)    
tab workhrsq_m, gen(workhrs_)   // 3 dummies (2, 3, 4)     
tab public_m, gen(public_)      // 2 dummies (2, 3)    
tab tenure_m, gen(tenure_)      // 3 dummies (2–5, 6+, missing)    


* STEP 2: Loop through dependent variables - with job sat (0-10)
local cols "A C E G I K"
local i = 1

foreach var of varlist quityn jobsearch job_transition_comb {

    noi di "=== Running probit and shapley2 for outcome: `var' ==="

    * Probit model (no factor variables)
    probit `var' ///
		incq_1 incq_2 incq_3 ///
		extraversionstd agreeablenessstd conscientiousnessstd emstabilitystd imaginationstd ///
		workhrs_1 workhrs_2 workhrs_3 public_1 public_2 tenure_1 tenure_2 tenure_3 ///
		prof_1 prof_2 prof_3 prof_4 prof_5 prof_6 prof_7 prof_8 ///
		age male_1 marstat_1 child_1 owner_1 resurb_1 resurb_2 college_1 college_2 ///
		worksatstd ///
		AT2 AT3
    * Shapley2 decomposition
     shapley2, stat(r2_p) command(probit) group("incq_1 incq_2 incq_3, extraversionstd agreeablenessstd conscientiousnessstd emstabilitystd imaginationstd, workhrs_1 workhrs_2 workhrs_3 public_1 public_2 tenure_1 tenure_2 tenure_3, prof_1 prof_2 prof_3 prof_4 prof_5 prof_6 prof_7 prof_8, age male_1 marstat_1 child_1 owner_1 resurb_1 resurb_2 college_1 college_2, worksatstd, AT2 AT3 ")

	local thiscol : word `i' of `cols'

    putexcel set "${RESULTSTABDIR}/TableD2.xlsx", modify sheet("relative")
	putexcel `thiscol'1 = "`var'"
    putexcel `thiscol'1 = matrix(e(shapley_rel)), names

    local ++i

}


**************************************************
** 10. TABLE D3: Replicating Table 5 with AA
**************************************************

**Standardize job characteristic variables
egen paysatstd = std(paysat)
egen wamistd = std(wami)
egen advancement_rawstd = std(advancement_raw)


** correlations mentioned in appendix text paper
pwcorr AT1 AT2 AT3 advancement_rawstd callingindexstd wamistd,   star(.01) bonferroni
matrix C = r(C)   // correlation matrix
matrix P = r(sig) // p-values (if using , sig)
putexcel set "${RESULTSTABDIR}/AppendixD_correlations_jobcharacteristics.xlsx", replace
putexcel A1 = matrix(C), names

* Correlation between AT job orientation and pay satisfaction
display "Correlation job orientation archetype and pay satisfaction (in text)"
pwcorr AT1 paysatstd,  star(.01) bonferroni

* Correlation between AT career orientation and advancement opportunities
display "Correlation career orientation archetype and advancement opportunities (in text)"

pwcorr AT2 advancement_rawstd, star(.01) bonferroni

* Correlation between AT calling orientation and meaningful work
display "Correlation calling orientation archetype and meaningful work (in text)"

pwcorr AT3 wamistd, star(.01) bonferroni

//create table D3
capture erase "${RESULTSTABDIR}/TableD3.xls"

local outcomes " quityn jobsearch job_transition_comb"

foreach var of local outcomes {

    di "=== Running FULL MODEL with only AT2 AT3 interactions for `var' ==="

    qui regress `var' ///
        c.AT2##c.advancement_rawstd ///
        c.AT3##c.wamistd ///
		paysatstd /// 
        age male, robust
	    
	outreg2 using "${RESULTSTABDIR}/TableD3.xls", append ///
        ctitle(`var'_FullModel) se bdec(3)

	
	di "=== Running FULL MODEL with only AT1 AT2 interactions for `var' ==="

    qui regress `var' ///
        c.AT1##c.paysatstd ///
        c.AT2##c.advancement_rawstd ///
		wamistd /// 
        age male, robust
	
	outreg2 using "${RESULTSTABDIR}/TableD3.xls", append ///
        ctitle(`var'_FullModel) se bdec(3)
	


}


**************************************************
** END OF PROGRAM
**************************************************
