# Supplementary material for: Work orientations and turnover
Source: J Popul Econ. 2026 Jun 6;39(3):33. doi: 10.1007/s00148-026-01176-w (PMC13242402; doi:10.1007/s00148-026-01176-w)
Supplement: Supplementary file 2 — Supplementary Material (ZIP 172 KB) [file 148_2026_1176_MOESM2_ESM.zip › replication_package/code/00_config.do]

/***************************************************************************************************
00_config.do
Replication package the paper Work Orientations and Turnover. 
Creates all necessary folders and installs packages required to run the code. 

***************************************************************************************************/

**version 18
clear all
set more off
set seed 123


*******************************************************
* Generate paths and create folders
*******************************************************

global RAW_DATA     	"${PROJECTROOT}/data/raw"
global CLEAN_DATA   	"${PROJECTROOT}/data/clean"
global RESULTS      	"${PROJECTROOT}/results"
global RESULTSTABDIR 	"${PROJECTROOT}/results/tables"
global RESULTSFIGDIR 	"${PROJECTROOT}/results/figures"
global RESULTSAA    	"${PROJECTROOT}/results/replication_archetype_results"
global LOGDIR       	"${PROJECTROOT}/logs"

capture mkdir "${RAW_DATA}"
capture mkdir "${CLEAN_DATA}"
capture mkdir "${RESULTS}"
capture mkdir "${RESULTSTABDIR}"
capture mkdir "${RESULTSFIGDIR}"
capture mkdir "${RESULTSAA}"
capture mkdir "${LOGDIR}"

*******************************************************
* Check and install required packages
*******************************************************

* External packages used by the analysis scripts
global REQUIRED_PACKAGES "estout outreg2 grc1leg2 blindschemes triplot ternary palettes colrspace schemepack shapley2"

* Install packages if missing
foreach pkg in "${REQUIRED_PACKAGES}" {
    capture which `pkg'
    
    if _rc {
        di as txt "Installing `pkg' from SSC..."
        capture noisily ssc install `pkg', replace
    }
}


*********************************************************
**** END CONFIG PROGRAM
*********************************************************
