# Supplementary material for: Work orientations and turnover
Source: J Popul Econ. 2026 Jun 6;39(3):33. doi: 10.1007/s00148-026-01176-w (PMC13242402; doi:10.1007/s00148-026-01176-w)
Supplement: Supplementary file 2 — Supplementary Material (ZIP 172 KB) [file 148_2026_1176_MOESM2_ESM.zip › replication_package/code/Archetype code in R.R]

############################################################
# Script for: Replication of Archetype model
# - Saves screeplots
# - Saves model parameters to txt and (if possible) xlsx/csv
# - Saves rss(a) to csv/txt
############################################################


if ("memory.limit" %in% ls(baseenv())) {
  try(memory.limit(1000000), silent = TRUE)
}

# ---- Packages: check (do not auto-install) ----
pkgs <- c(
  "archetypes", "haven", "dplyr",
  "nnls", "Rcpp", "rlang", "tibble",
  "glue", "tidyselect", "purrr", "readr",
  "writexl"
)

missing <- pkgs[!pkgs %in% rownames(installed.packages())]
if (length(missing) > 0) {
  stop(
    "Missing packages: ", paste(missing, collapse = ", "),
    "\nPlease install them before running this script."
  )
}
invisible(lapply(pkgs, library, character.only = TRUE))

# ---- Reproducibility ----
set.seed(123)


# ---- Paths  ----

# Identify project root (replication_package)

# Project root
PROJECT_ROOT <- normalizePath("..", winslash = "/", mustWork = TRUE)

# Data
DATA_PATH <- file.path(PROJECT_ROOT, "data", "clean", "QQ_clean.dta")

# Output folders
OUT_DIR <- file.path(PROJECT_ROOT, "results", "replication_archetype_results")
DAT_DIR <- file.path(OUT_DIR, "data")


# ---- Helper functions ----
save_plot_png <- function(filename, expr, width = 2000, height = 1400, res = 200) {
  dir.create(dirname(filename), recursive = TRUE, showWarnings = FALSE)
  png(filename, width = width, height = height, res = res)
  on.exit(dev.off(), add = TRUE)
  force(expr)
}

save_plot_pdf <- function(filename, expr, width = 7, height = 6) {
  dir.create(dirname(filename), recursive = TRUE, showWarnings = FALSE)
  pdf(filename, width = width, height = height)
  on.exit(dev.off(), add = TRUE)
  force(expr)
}

save_print_txt <- function(filename, expr) {
  dir.create(dirname(filename), recursive = TRUE, showWarnings = FALSE)
  con <- file(filename, open = "wt")
  on.exit(close(con), add = TRUE)
  sink(con)
  on.exit(sink(), add = TRUE)
  print(expr)
}

save_object_txt <- function(filename, obj) {
  dir.create(dirname(filename), recursive = TRUE, showWarnings = FALSE)
  writeLines(capture.output(print(obj)), con = filename)
}


save_parameters_xlsx <- function(model, prefix, out_dir = OUT_DIR) {
  dir.create(out_dir, recursive = TRUE, showWarnings = FALSE)
  
  p <- parameters(model)
  
  # If p is matrix/data.frame: turn rownames into a real column
  if (is.matrix(p) || is.data.frame(p)) {
    dfp <- as.data.frame(p)
    
    # Add archetype identifier as first column (from rownames if present)
    if (!is.null(rownames(dfp)) && any(nzchar(rownames(dfp)))) {
      dfp <- cbind(archetype = rownames(dfp), dfp)
      rownames(dfp) <- NULL
    } else {
      # Fallback if no rownames: create 1..k
      dfp <- cbind(archetype = seq_len(nrow(dfp)), dfp)
    }
    
    writexl::write_xlsx(dfp, file.path(out_dir, paste0(prefix)))
  } else {
    # If parameters() isn't tabular, we can't make a proper Excel sheet reliably
    # In that case, fail loudly so you notice.
    stop("parameters(model) did not return a matrix/data.frame; cannot write a clean Excel table.")
  }
}


# ---- Load data ----
df <- haven::read_dta(DATA_PATH)

############################################################
# BLOCK 1: MAIN MODEL (dimensions, AT3, without Q7)
############################################################

# Select variables 
df2 <- df %>%  
  select(
    nomem_encr,
    q4,
    q5,
    q6,
    q8,
    q9,
    q10,
    q11,
    q12,
    q13_r
  )
    
dataArch <- stats::na.omit(as.matrix(df2))

a <- archetypes::stepArchetypes(data = dataArch[, -1], k = 1:10)

# Save  screeplots
rss(a)
save_plot_png(file.path(OUT_DIR, "Figure_D2_REPLICATION.png"), screeplot(a))
save_plot_pdf(file.path(OUT_DIR, "Figure_D2_REPLICATION.pdf"), screeplot(a))

# Best model k=3
a3 <- bestModel(a[[3]])

# Save parameters in xlsx
save_parameters_xlsx(a3,  "Table_D1_REPLICATION.xlsx")

# Append alphas and export dta
dataOut <- cbind(dataArch, a3$alphas)
dataOut <- as.data.frame(dataOut) %>%
  dplyr::rename(AT1 = V11, AT2 = V12, AT3 = V13)

haven::write_dta(dataOut, file.path(OUT_DIR, "REPLICATION_Archetype_data.dta"))
