# Supplementary material for: Work orientations and turnover
Source: J Popul Econ. 2026 Jun 6;39(3):33. doi: 10.1007/s00148-026-01176-w (PMC13242402; doi:10.1007/s00148-026-01176-w)
Supplement: Supplementary file 2 — Supplementary Material (ZIP 172 KB) [file 148_2026_1176_MOESM2_ESM.zip › replication_package/code/03_analysis_main.do]

******************************************************************************************************************************************************************
** Purpose: Main analysis for Work orientations and Turnover
** Author: Milena Nikolova and Juliette de Wit
** Date: 05-05-2026
**
** Inputs:
**   - Cleaned dataset: QQ_clean.dta
**	 - Archetype dataset: AT3_dimensions.dta
** Outputs:
**   - Main tables
**   - Main figures
**
** This program uses the cleaned dataset created in Program 01 + the provided archetype dataset.
** It estimates the main models for quit intentions, job search, and job transitions.
** It also creates descriptive statistics, work-orientation figures, regression tables,
** marginal-effects plots, and Shapley decompositions.
**
** Note:
**   - Do not run this file before running 00_master.do or 00_config.do.
**   - Paths are defined in 00_config.do and inherited here.
******************************************************************************************************************************************************************


clear all
set more off
set seed 123


***************************************************************
* 1. LOAD ANALYSIS DATA
***************************************************************

use "${CLEAN_DATA}/QQ_clean.dta", clear


***************************************************************
* 2. SETTINGS
***************************************************************

set scheme plotplainblind

***************************************************************
** 3.  CONTROL LISTS (used throughout)
***************************************************************


global xlist1 age i.male
global xlist2 age i.male i.maritalstat i.children i.owner i.college_m i.incq_m i.profession2
global xlist3 i.workhrsq_m i.public_m i.tenure_m
global xlist4 extraversionstd agreeablenessstd conscientiousnessstd emstabilitystd imaginationstd

global outcomes quityn jobsearch job_transition_comb


***************************************************************
** 4. DESCRIPTIVES & SUMMARY STATISTICS MAIN TEXT
***************************************************************

*****************************
**TABLE 2: Summary statistics
*****************************

capture erase "${RESULTSTABDIR}/Table2.csv"

label variable college_m  "College: 0=no 1=yes 2 = missing"
tab college_m, gen(college_)
tab incq_m, gen(incq_)
tab profession2, gen(prof_)

estpost summarize age male maritalstat children owner college_* incq_* prof_* 
eststo sum1

estpost summarize age male maritalstat children owner college_* incq_* prof_* ///
    if !missing(job_transition_comb)
	eststo sum2
	
esttab sum1 sum2 using "${RESULTSTABDIR}/Table2.csv", replace ///
	cells("mean sd") ///
    label nonumber nomtitle noobs ///
    title("Summary statistics")


****************************
** Correlations work orientation factors (in text 5.4)
****************************	

corr jobindexstd careerindexstd callingindexstd

****************************
** Median and mean work orientation factors (in text 5.4)
****************************	

summ jobindexstd careerindexstd callingindexstd, detail

	
***************************************************************
** Figure 2: Kernel Densities – Two Analysis Samples
***************************************************************


twoway ///
    (kdensity jobindexstd if !missing(quityn), lcolor(black)) ///
    (kdensity careerindexstd if !missing(quityn), lcolor(gs6)) ///
    (kdensity callingindexstd if !missing(quityn), lcolor(gs10)), ///
    title("Quit Intentions & Job Search Sample, N=1,748", size(large)) ///
    xtitle("Standardized Index Scores", size(medium)) ///
	xlabel(, labsize(medlarge)) ///
    ylabel(, labsize(medlarge)) ///
    legend(off) ///
    graphregion(color(white)) ///
    plotregion(color(white)) ///
	aspectratio(.7) ///
    name(fullsample, replace)

twoway ///
    (kdensity jobindexstd if !missing(job_transition_comb), lcolor(black)) ///
    (kdensity careerindexstd if !missing(job_transition_comb), lcolor(gs6)) ///
    (kdensity callingindexstd if !missing(job_transition_comb), lcolor(gs10)), ///
    title("Job Transition Sample, N=1,346", size(large)) ///
    xtitle("Standardized Index Scores", size(medium)) ///
    legend(order(1 "Job" 2 "Career" 3 "Calling") size(medlarge)) ///
	xlabel(, labsize(medlarge)) ///
    ylabel(, labsize(medlarge)) ///
	legend(position(6) rows(1)) ///
    graphregion(color(white)) ///
    plotregion(color(white)) ///
	aspectratio(.7) ///
    name(transsample, replace)

grc1leg2 fullsample transsample, ///
    col(2) xcommon ycommon ///
    xsize(10) ysize(4) ///
    legendfrom(transsample)

graph export "${RESULTSFIGDIR}/Figure2.png", replace width(4000)
graph export "${RESULTSFIGDIR}/Figure2.pdf", replace
graph export "${RESULTSFIGDIR}/Figure2.tif", replace width(4000)


****************************
** Mutually exclusive work orientation category distribution (5.4)
****************************	

capture erase "${RESULTSTABDIR}/Section_5_4_Distribution_Mutually_excl_orientations.xlsx"

dtable i.workorind_new if !missing(quityn), ///
    export("${RESULTSTABDIR}/Section_5_4_Distribution_Mutually_excl_orientations.xlsx", ///
    replace sheet("QuitIntent Sample"))

dtable i.workorind_new if !missing(job_transition_comb), ///
    export("${RESULTSTABDIR}/Section_5_4_Distribution_Mutually_excl_orientations.xlsx", ///
    sheet("JobTransition Sample") modify)

	
***************************************************************
** Figure 3: Distribution of Work Orientation Categories
** Across Analysis Samples
***************************************************************

* Make sure work orientation labels exist
label define worklbl ///
    1 "Job Orientation" ///
    2 "Career Orientation" ///
    3 "Calling Orientation", replace
label values workorind_new worklbl

**************************************************
** Panel A: Quit/Search Sample
**************************************************

graph bar (count) if !missing(quityn), ///
       over(workorind_new, label(angle(0) labsize(small))) ///
    ytitle("Number of Respondents") ///
    title("Quit Intentions & Job Search Sample, N=1,748", size(medium)) ///
    legend(off) ///
    yscale(range(0 650)) ///
    bargap(20) ///
    blabel(bar, position(outside) format(%9.0f)) ///
    bar(1, fcolor(gs10) lcolor(black)) ///
    graphregion(color(white)) ///
    plotregion(color(white)) ///
    name(qs, replace)

**************************************************
** Panel B: Job Transition Sample
**************************************************

graph bar (count) if !missing(job_transition_comb), ///
    over(workorind_new, label(angle(0) labsize(small))) ///
    ytitle("") ///
    title("Job Transition Sample, N=1,346", size(medium)) ///
    legend(off) ///
    yscale(range(0 650)) ///
    bargap(20) ///
    blabel(bar, position(outside) format(%9.0f)) ///
    bar(1, fcolor(gs10) lcolor(black)) ///
    graphregion(color(white)) ///
    plotregion(color(white)) ///
    name(jt, replace)

**************************************************
** Combine with common axes
**************************************************

graph combine qs jt, col(2) ycommon ///
    title("", size(medlarge)) ///
    imargin(small) ///
    xsize(10) ysize(6)

	graph export "${RESULTSFIGDIR}/Figure3.png", replace width(4000)
	graph export "${RESULTSFIGDIR}/Figure3.tif", replace width(4000)
	graph export "${RESULTSFIGDIR}/Figure3.pdf", replace

	
***************************************************************
** TABLE 3: MAIN RESULTS
***************************************************************
capture erase "${RESULTSTABDIR}/Table3_PanelA.xls"
capture erase "${RESULTSTABDIR}/Table3_PanelB.xls"
capture erase "${RESULTSTABDIR}/Table3_PanelC.xls"
capture erase "${RESULTSTABDIR}/Table3_PanelD.xls"

foreach panel in A B C D {

    local first = 1

    foreach var in $outcomes {

        if "`panel'"=="A" local controls "$xlist1"
        if "`panel'"=="B" local controls "$xlist2 $xlist3"
        if "`panel'"=="C" local controls "$xlist2 $xlist3 $xlist4"
        if "`panel'"=="D" local controls "$xlist2 $xlist3 $xlist4 worksatstd"

        quietly probit `var' jobindexstd careerindexstd callingindexstd `controls', r
        quietly summarize `var' if e(sample)
        local mean_dv = r(mean)
        local r2 = e(r2_p)

        margins, dydx(jobindexstd careerindexstd callingindexstd) post

        outreg2 using "${RESULTSTABDIR}/Table3_Panel`panel'.xls", excel ///
            `=cond(`first',"replace","append")' ///
            keep(jobindexstd careerindexstd callingindexstd) ///
            addstat(Mean DV, `mean_dv', Pseudo R2, `r2') ///
            bdec(3) sdec(3) aster label nocons ///
            ctitle("`var'")

        local first = 0
    }
}


**************************************************
** FIGURE 4 - COEFPLOT
**************************************************
foreach var in quityn jobsearch job_transition_comb {
    quietly probit `var' jobindexstd careerindexstd callingindexstd $xlist2 $xlist3, r
    margins, dydx(*) post
    estimates store `var'_m
}

coefplot ///
    (quityn_m, label("Quit intention") ///
        msymbol(O) mcolor(black) ciopts(lcolor(black))) ///
    (jobsearch_m, label("Job search") ///
        msymbol(S) mcolor(gs8) ciopts(lcolor(gs8))) ///
    (job_transition_comb_m, label("Job quits") ///
        msymbol(D) mcolor(eltblue) ciopts(lcolor(eltblue))), ///
    keep(jobindexstd careerindexstd callingindexstd) ///
    xline(0, lcolor(red%60) lpattern(dash)) ///
    graphregion(color(white)) ///
    plotregion(color(white)) ///
    xsize(8) ysize(5)
	
	
graph save "${RESULTSFIGDIR}/Figure4.gph", replace
graph export "${RESULTSFIGDIR}/Figure4.png", replace width(4000)
graph export "${RESULTSFIGDIR}/Figure4.tif", replace width(4000)
graph export "${RESULTSFIGDIR}/Figure4.pdf", replace

**************************************************
** FIGURE 5 and Figure C1 SHAPLEY
**************************************************

capture erase "${RESULTSFIGDIR}/Figure5.xlsx"
capture erase "${RESULTSFIGDIR}/FigureC1.xlsx"


* STEP 1: Generate the dummy variables
tab male, gen(male_)                 
tab maritalstat, gen(marstat_)      
tab children, gen(child_)            
tab owner, gen(owner_)               
tab resurban_m, gen(resurb_)         
//tab college_m, gen(college_)         
//tab incq_m, gen(incq_)               
//tab profession2, gen(prof_)          
tab workhrsq_m, gen(workhrs_)        
tab public_m, gen(public_)           
tab tenure_m, gen(tenure_)           


* STEP 2: Loop through dependent variables - with job sat (0-10)
local cols "A C E G I K"
local i = 1

foreach var of varlist quityn jobsearch job_transition_comb {

    noi di "=== Running probit and shapley2 for outcome: `var' ==="

    * Probit model (no factor variables)
    probit `var' ///
		incq_1 incq_2 incq_3 ///
		extraversionstd agreeablenessstd conscientiousnessstd emstabilitystd imaginationstd ///
		workhrs_1 workhrs_2 workhrs_3 public_1 public_2 tenure_1 tenure_2 tenure_3 ///
		prof_1 prof_2 prof_3 prof_4 prof_5 prof_6 prof_7 prof_8 ///
		age male_1 marstat_1 child_1 owner_1 resurb_1 resurb_2 college_1 college_2 ///
		worksatstd ///
		jobindexstd careerindexstd callingindexstd
		
    * Shapley2 decomposition
     shapley2, stat(r2_p) command(probit) group("incq_1 incq_2 incq_3, extraversionstd agreeablenessstd conscientiousnessstd emstabilitystd imaginationstd, workhrs_1 workhrs_2 workhrs_3 public_1 public_2 tenure_1 tenure_2 tenure_3, prof_1 prof_2 prof_3 prof_4 prof_5 prof_6 prof_7 prof_8, age male_1 marstat_1 child_1 owner_1 resurb_1 resurb_2 college_1 college_2, worksatstd, jobindexstd careerindexstd callingindexstd")

	local thiscol : word `i' of `cols'

    putexcel set "${RESULTSFIGDIR}/Figure5.xlsx", modify sheet("relative")
	putexcel `thiscol'1 = "`var'"
    putexcel `thiscol'1 = matrix(e(shapley_rel)), names

    local ++i
}


* STEP 3: Loop through dependent variables with job sat (agree disagree)
local cols "A C E G I K"
local i = 1

foreach var of varlist quityn jobsearch job_transition_comb {

    noi di "=== Running probit and shapley2 for outcome: `var' ==="

    * Probit model (no factor variables)
    probit `var' ///
		incq_1 incq_2 incq_3 ///
		extraversionstd agreeablenessstd conscientiousnessstd emstabilitystd imaginationstd ///
		workhrs_1 workhrs_2 workhrs_3 public_1 public_2 tenure_1 tenure_2 tenure_3 ///
		prof_1 prof_2 prof_3 prof_4 prof_5 prof_6 prof_7 prof_8 ///
		age male_1 marstat_1 child_1 owner_1 resurb_1 resurb_2 college_1 college_2 ///
		age male_1 marstat_1 child_1 owner_1 resurb_1 resurb_2 college_1 college_2 ///
		jobsatagreestd ///
		jobindexstd careerindexstd callingindexstd
		
    * Shapley2 decomposition
     shapley2, stat(r2_p) command(probit) group("incq_1 incq_2 incq_3, extraversionstd agreeablenessstd conscientiousnessstd emstabilitystd imaginationstd, workhrs_1 workhrs_2 workhrs_3 public_1 public_2 tenure_1 tenure_2 tenure_3, prof_1 prof_2 prof_3 prof_4 prof_5 prof_6 prof_7 prof_8, age male_1 marstat_1 child_1 owner_1 resurb_1 resurb_2 college_1 college_2, jobsatagreestd, jobindexstd careerindexstd callingindexstd")
	
	local thiscol : word `i' of `cols'

    putexcel set "${RESULTSFIGDIR}/FigureC2.xlsx", modify sheet("relative")
	putexcel `thiscol'1 = "`var'"
    putexcel `thiscol'1 = matrix(e(shapley_rel)), names

    local ++i

}


*******************************************************	
** Table 4: Heterogeneity
*******************************************************
preserve
capture gen jobtrans = job_transition_comb

local outcomes quityn jobsearch jobtrans
local moderators male college_2 genzmil

tempname B S P
matrix `B' = J(6,9,.)
matrix `S' = J(6,9,.)
matrix `P' = J(6,9,.)

local row = 1

foreach mod of local moderators {

    foreach g in 0 1 {

        local col = 1

        foreach var of local outcomes {

            quietly probit `var' ///
                c.jobindexstd##i.`mod' ///
                c.careerindexstd##i.`mod' ///
                c.callingindexstd##i.`mod' ///
                $xlist1, robust

         
		 * Job orientation
            quietly margins, dydx(jobindexstd) at(`mod'=`g')
            matrix T = r(table)
            matrix `B'[`row',`col'] = T[1,1]
            matrix `S'[`row',`col'] = T[2,1]
			matrix `P'[`row',`col'] = T[4,1]

            local ++col

            * Career orientation
            quietly margins, dydx(careerindexstd) at(`mod'=`g')
            matrix T = r(table)
            matrix `B'[`row',`col'] = T[1,1]
            matrix `S'[`row',`col'] = T[2,1]
			matrix `P'[`row',`col'] = T[4,1]

            local ++col

            * Calling orientation
            quietly margins, dydx(callingindexstd) at(`mod'=`g')
            matrix T = r(table)
            matrix `B'[`row',`col'] = T[1,1]
            matrix `S'[`row',`col'] = T[2,1]
			matrix `P'[`row',`col'] = T[4,1]
            local ++col
		  
		  
       
        }

        local ++row
    }
}

* EXPORT TABLE 4 TO WORD


putdocx clear
putdocx begin

putdocx paragraph, style(Heading1)
putdocx text ("Table 4: Heterogeneity Results")

* 14 rows: 2 header rows + 12 data rows
* 10 columns: group label + 9 result columns
putdocx table t1 = (14,10)

* Header row 1: outcome groups
putdocx table t1(1,1) = ("Group")
putdocx table t1(1,2) = ("Quit intention")
putdocx table t1(1,5) = ("Job search")
putdocx table t1(1,8) = ("Job transition")

* Header row 2: orientation columns
local headers Job Career Calling Job Career Calling Job Career Calling
forvalues j = 1/9 {
    local h : word `j' of `headers'
    putdocx table t1(2,`=`j'+1') = ("`h'")
}

local row = 3

forvalues i=1/6 {

    if `i'==1 local label "Male"
    if `i'==2 local label "Female"
    if `i'==3 local label "No tertiary education"
    if `i'==4 local label "Tertiary education"
    if `i'==5 local label "Other generations"
    if `i'==6 local label "GenZ/Millennials"

    putdocx table t1(`row',1) = ("`label'")

    * Coefficients with stars
    forvalues j=1/9 {
        local stars ""
        if `P'[`i',`j'] < .01 local stars "***"
        else if `P'[`i',`j'] < .05 local stars "**"
        else if `P'[`i',`j'] < .10 local stars "*"

        putdocx table t1(`row',`=`j'+1') = ///
            (string(`B'[`i',`j'],"%9.3f") + "`stars'")
    }

    local ++row

    * SE row
    forvalues j=1/9 {
        putdocx table t1(`row',`=`j'+1') = ///
            ("(" + string(`S'[`i',`j'],"%9.3f") + ")")
    }

    local ++row
}

putdocx paragraph
putdocx text ("Notes: Entries are average marginal effects from probit models. Robust standard errors in parentheses. * p<0.10, ** p<0.05, *** p<0.01.")

putdocx save "${RESULTSTABDIR}/Table4.docx", replace
restore


	
******************************************************
**TABLE 5, Tests of H2-H4 
*****************************************************	


capture erase "${RESULTSTABDIR}/Table5.xls"
capture erase "${RESULTSTABDIR}/Section8_4_correlations.xlsx.xls"


**Standardize job characteristic variables
egen paysatstd = std(paysat)
egen wamistd = std(wami)
egen advancement_rawstd = std(advancement_raw)


** correlations mentioned in main text paper
pwcorr jobindexstd paysatstd careerindexstd advancement_rawstd callingindexstd wamistd,   star(.01) bonferroni
matrix C = r(C)   // correlation matrix
matrix P = r(sig) // p-values (if using , sig)
putexcel set "${RESULTSTABDIR}/Section8_4_correlations_jobcharacteristics.xlsx", replace
putexcel A1 = matrix(C), names


** output table 5
local outcomes " quityn jobsearch job_transition_comb"

foreach var of local outcomes {

    di "=== Running FULL MODEL with all three interactions for `var' ==="

    qui regress `var' ///
        c.jobindexstd##c.paysatstd ///
        c.careerindexstd##c.advancement_rawstd ///
        c.callingindexstd##c.wamistd ///
        age male, robust

    outreg2 using "${RESULTSTABDIR}/Table5.xls", append ///
        ctitle(`var'_FullModel) se bdec(3)

}


******************************************************
* TABLE 6 - work orientation categories 
******************************************************

capture erase "${RESULTSTABDIR}/Table6_PanelA.xls"
capture erase "${RESULTSTABDIR}/Table6_PanelB.xls"
capture erase "${RESULTSTABDIR}/Table6_PanelC.xls"
capture erase "${RESULTSTABDIR}/Table6_PanelD.xls"


foreach panel in A B C D {

    local first = 1

    if "`panel'"== "A"  local controls "$xlist1"
    if "`panel'"== "B" local controls "$xlist2 $xlist3"
    if "`panel'"== "C" local controls "$xlist2 $xlist3 $xlist4"
    if "`panel'"== "D" local controls "$xlist2 $xlist3 $xlist4 worksatstd"

    foreach var in quityn jobsearch job_transition_comb {

        quietly probit `var' i.workorind_new `controls', r

        quietly summarize `var' if e(sample)
        local mean_dv = r(mean)
        local r2 = e(r2_p)

        margins, dydx(*) post

        outreg2 using "${RESULTSTABDIR}/Table6_Panel`panel'.xls", excel ///
            `=cond(`first',"replace","append")' ///
            keep(jobindexstd careerindexstd callingindexstd) ///
			addstat(Mean DV, `mean_dv', Pseudo R2, `r2') ///
            bdec(3) sdec(3) aster label nocons ///
            ctitle("`var'")

        local first = 0
    }
}	


******************************************************
* TABLE 7 - work orientation archetypes 
******************************************************

** merge archetypes 
merge  1:1 nomem_encr using "${RAW_DATA}/AT3_dimensions.dta"
drop _merge

** rename archetypes to match the work orientations
rename (AT1 AT2 AT3) (AT2 AT1  AT3) 

/// give labels to ATs
label variable AT1 "AT job orientation"
label variable AT2 "AT career orientation" 
label variable AT3 "AT calling orientation" 

global ATs AT1 AT2 AT3

***** Footnote 14
display "Mean and sd Archetypes (footnote 14):"
summ $ATs

display "Correlation work orientation factors and archetypes(footnote 14):"
pwcorr $ATs jobindexstd careerindexstd callingindexstd

***** Table 7

capture erase "${RESULTSTABDIR}/Table7_PanelA.xls"
capture erase "${RESULTSTABDIR}/Table7_PanelB.xls"
capture erase "${RESULTSTABDIR}/Table7_PanelC.xls"
capture erase "${RESULTSTABDIR}/Table7_PanelD.xls"

foreach panel in A B C D {

    local first = 1

    foreach var in $outcomes {

        if "`panel'"=="A" local controls "$xlist1"
        if "`panel'"=="B" local controls "$xlist2 $xlist3"
        if "`panel'"=="C" local controls "$xlist2 $xlist3 $xlist4"
        if "`panel'"=="D" local controls "$xlist2 $xlist3 $xlist4 worksatstd"

        quietly probit `var'  AT2 AT3  `controls', r
        quietly summarize `var' if e(sample)
        local mean_dv = r(mean)
        local r2 = e(r2_p)

        margins, dydx(AT2 AT3  ) post

        outreg2 using "${RESULTSTABDIR}/Table7_Panel`panel'.xls", excel ///
            `=cond(`first',"replace","append")' ///
            keep(AT2 AT3  ) ///
            addstat(Mean DV, `mean_dv', Pseudo R2, `r2') ///
            bdec(3) sdec(3) aster label nocons ///
            ctitle("`var'")

        local first = 0
    }
}


**************************************************
** END OF PROGRAM MAIN ANALYSIS
**************************************************
