# Supplementary material for: Work orientations and turnover
Source: J Popul Econ. 2026 Jun 6;39(3):33. doi: 10.1007/s00148-026-01176-w (PMC13242402; doi:10.1007/s00148-026-01176-w)
Supplement: Supplementary file 2 — Supplementary Material (ZIP 172 KB) [file 148_2026_1176_MOESM2_ESM.zip › replication_package/code/000_master.do]

***************************************************************************************************
* 000_master.do
* Runs the full replication workflow to replicate Work Orientations and Turnover
* Author: Milena Nikolova and Juliette de Wit
* Date: 05-05-2026

***************************************************************************************************

**version 19
clear all
set more off

*******************************************************
* Set project root
*******************************************************
* Manual insert path to folder

global PROJECTROOT "YOUR_PATH_TO/replication_package"

// example: global PROJECTROOT "C:/Users/username/Documents/replication_package"


cd "${PROJECTROOT}"


*******************************************************
* Run full code
*******************************************************
** load path configuration
do "${PROJECTROOT}/code/00_config.do"

** run scripts for analysis
log using "${LOGDIR}/000_master.log", replace text

do "${PROJECTROOT}/code/01_cleaning.do"
do "${PROJECTROOT}/code/02_cleaning_olderworkers.do"
do "${PROJECTROOT}/code/03_analysis_main.do"
do "${PROJECTROOT}/code/04_analysis_appendixCandD.do" // runs program 05_selection_analysis.do automatically


log close

*********************************************************
**** END MASTER PROGRAM
*********************************************************
