# Supplementary material for: Work orientations and turnover
Source: J Popul Econ. 2026 Jun 6;39(3):33. doi: 10.1007/s00148-026-01176-w (PMC13242402; doi:10.1007/s00148-026-01176-w)
Supplement: Supplementary file 2 — Supplementary Material (ZIP 172 KB) [file 148_2026_1176_MOESM2_ESM.zip › replication_package/data/raw/Parameters_AT3_parameters.xlsx]

## Sheet: Sheet1
archetype	q4	q5	q6	q8	q9	q10	q11	q12	q13_r
1	-0.510275	-0.854694	0.602322	-1.02039	-0.365287	-1.10807	1.9021	2.27708	2.0515
2	-1.75817	-1.70658	0.994741	-1.12417	-1.72779	-1.58421	-1.36266	-1.14349	-0.45751
3	1.46952	1.89975	-1.18798	1.93759	1.57474	1.45859	-0.302776	-0.694989	-1.40349
